# Supplementary material for: Estimates of live-tree carbon stores in the Pacific Northwest are sensitive to model selection
Source: Carbon Balance Manag. 2011 Apr 10;6:2. doi: 10.1186/1750-0680-6-2 (PMC3094363; doi:10.1186/1750-0680-6-2)
Supplement: Additional file 1 — Excel spreadsheet of equations used in this study. [file 1750-0680-6-2-S1.XLS]

## Sheet: Notes
Additional file 1 - Excel spreadsheet of equations used in this study (1_Equations.xls)
		Please note: Every effort has been made to ensure all data appearing in this file are correct. However, there may still be mistakes or omissions. Anyone wishing to use these equations in their own analysis is advised to first check all data against the primary source. Also, sometimes equations were used for multiple species. If all the equation coefficients were identical, they were collapsed in …
Worksheet	Column	Note
Equation Quick List	All	Contains equation numbers for all biomass equations used in this study. Also indicates which equations were the Overall Modification Equation (OME) for each species, and which were the component base equations (CBEs).
Equation Quick List	A	Equation number assigned by this study.
Equation Quick List	B&C	In order to view all equations that were used for a species, turn on AutoFilter (Data->Filter->Autofilter). Then in Column B (Species Code), click the arrow in the uppermost cell and select "Custom." Scroll down and select "contains." Type in the 4-letter Species Code of your choice and hit "OK." The worksheet will now display all equations that were used for that species. In order to view all eq…
Equation Quick List	B	Species code Scientific name Common name PISI (098) Picea sitchensis Sitka spruce PSME (202) Pseudotsuga menziesii Douglas-fir TSHE (263) Tsuga heterophylla western hemlock ACMA (301) Acer macrophyllum bigleaf maple ALRU (351) Alnus rubra red alder
Equation Quick List	E	A "y" indicates this equation was the overall modification equation (OME) for the species in approach 3.
Equation Quick List	F	A "y" indicates this equation was the component base equation (CBE) for the component and species in approach 3.
Matched Equations	All	Equations used in this study that appear in published databases.
Matched Equations	All	References are in Additional file 2.
Matched Equations	All	Equation rows where component names did not agree among sources are highlighted in gray.
Matched Equations	All	As a courtesy to those who may not have access to BIOPAK or the Comprehensive Equation Database, this worksheet includes equation forms, coefficients, and developmental DBH ranges needed to use each equation. Anyone wishing for more metadata should consult the appropriate equation database or the primary source.
Matched Equations	A	Occasionally an equation will be referenced in another part of the table using these numbers.
Matched Equations	B	Species code Scientific name Common name PISI (098) Picea sitchensis Sitka spruce PSME (202) Pseudotsuga menziesii Douglas-fir TSHE (263) Tsuga heterophylla western hemlock ACMA (301) Acer macrophyllum bigleaf maple ALRU (351) Alnus rubra red alder
Matched Equations	D	Equations presented in BIOPAK (see reference in main text or Additional file 2) are given their BIOPAK equation number here.
Matched Equations	E	Component names from BIOPAK appear as they do in the BIOPAK equation library except the word "biomass" has been removed.
Matched Equations	F	Jenkins et al. 2004 (see reference in Additional file 2) Comprehensive Database equation numbers were assigned for this study by inserting an autonumber field in their Table 3 sorted first by species code number and then by component code.
Matched Equations	H-J	If an equation has a number in column D, it appeared in BIOPAK (Means et al. 1994); if it has a number in column F, it appeared in Jenkins et al. 2004. BIOPAK and Jenkins et al. 2004 are not listed again in columns H through J. The source that BIOPAK or Jenkins et al. used is included here, even if the data or equations were unpublished. If we did not have access to the primary source ourselves, …
Extra Equations	All	Other biomass equations used in this study, with formulas and metadata.
Extra Equations	All	References are in Additional file 2. DBH = diameter at breast height Included in this file in blue type are most of the equations where x was not either DBH or height. There are some, such as the crown component equations from Barclay et al. 1986, that are added within our program and were only included as smaller component equations in Additional file 1. For example, to get Barclay et al.'s esti…
Extra Equations	A	Occasionally an equation may be referenced in another part of the table using these numbers.
Extra Equations	B	Species code Scientific name Common name PISI (098) Picea sitchensis Sitka spruce PSME (202) Pseudotsuga menziesii Douglas-fir TSHE (263) Tsuga heterophylla western hemlock ACMA (301) Acer macrophyllum bigleaf maple ALRU (351) Alnus rubra red alder
Extra Equations	D	If we did not have access to the primary source ourselves, it is listed in this database in the form: "Primary source in secondary source."
Extra Equations	E	ln = natural logarithm, base e log10 = base 10 logarithm
Extra Equations	F	Biomass units lb = pound g = gram kg = kilogram
Extra Equations	G	cm = centimeters m = meters in = inches
Extra Equations	H	m = meters ft = feet
Extra Equations	I	Value of the first equation coefficient, b0. If applicable, it was uncorrected using a Baskerville-type (1972) correction equation. To match an equation's coefficients with those in the source, refer to Column X, "Original b0."
Extra Equations	N-Q	Minimum and maximum x and z within the equation source. Used to limit equations to their developmental DBH range during approach 2 and as points to extend the equation from in approach 3 in this study. For equations where x was not DBH or height, columns N and O are the minimum and maximum developmental DBH range in cm.
Extra Equations	U	Number of trees measured in the equation source.
Extra Equations	V	MSE = mean squared error. It can be used to correct estimates made on the ln-ln scale (Baskerville 1972). For an equation of the form ln(y) = b0 + b1*ln(x), y = e^(b0 + b1*ln(x)). To correct an estimate, yc = y*e(MSE/2) or add MSE/2 on the ln-scale as: yc = e^(b0 + (MSE/2) + b1*ln(x)). To un-correct an equation that has a Baskerville correction factor already applied to b0, yc = e^(b0 - (MSE/2) +…
Extra Equations	Y	Abbreviation Location BC British Columbia, Canada CA California, United States ID Idaho, United States MI Michigan, United States MN Minnesota, United States MT Montana, United States NE northeast NW northwest ON Ontario, Canada OR Oregon, United States PNW Pacific Northwest (of the United States, sometimes includes British Columbia) SW southwest WA Washington state, United States WOR western Ore…
Extra Equations	AA	sd = standard deviation For equations 2261, 2262, 2266, 2267, 2271, 2272 (stump equations modified from Harmon et al. 1996): wood density was estimated from the midpoint of the density range in Additional file 3 for both ACMA and ALRU (453 and 382 kg m-3, respectively); bark density for ACMA was 592 kg m-3 and for ALRU was 562 kg m-3 (Smith and Kozack 1971); a rough estimate of wood + bark densit…
Volume Equations	All	Volume equations used in this study, with formulas and metadata.
Volume Equations	All	References are in Additional file 2.
Volume Equations	All	Equations in bold type indicate that the FIA uses this volume equation.
Volume Equations	A	This study's equation numbers. "Na" = not applicable.
Volume Equations	B	Forest Inventory and Analysis (FIA) equation numbers as given in the PNWFIA-IDB 1.4 documentaion (Hiserote and Waddell 2004). Equations used by the FIA also appear in bold type.
Volume Equations	C	Species code Scientific name Common name PISI (098) Picea sitchensis Sitka spruce PSME (202) Pseudotsuga menziesii Douglas-fir TSHE (263) Tsuga heterophylla western hemlock ACMA (301) Acer macrophyllum bigleaf maple ALRU (351) Alnus rubra red alder
Volume Equations	E-G	If an equation has a number in column B, it is used by the FIA, and the FIA is not listed again in columns E-G. If we did not have access to the primary source ourselves, it is listed in this database in the form: "Primary source in secondary source."
Volume Equations	I	Original units for volume (y) of the equation.
Volume Equations	J	Description and units for the x variable. in = inches cm = centimeters
Volume Equations	K	Description and units for the z variable. ft = feet cm = centimeters
Volume Equations	L-M	Low and high ends of x variable developmental range (if no x range was given, the equation was dropped from this analysis, except for our equation 14, the Weyerhaeuser equation (Brackett 1977 equation 4), because it is used by the FIA).
Volume Equations	P-Q	Columns L and M, converted to centimeters (cm).
Volume Equations	S	Number of trees measured.
Volume Equations	T	SEE = standard error of the estimate, if given, in original form given.
Volume Equations	V	"Yes," if a log-log equation incorporates some type of correction.
Volume Equations	W	Abbreviation Location BC British Columbia, Canada CA California, United States NW northwest OR Oregon, United States SW southwest WA Washington state, United States WOR western Oregon WWA western Washington
Volume Equations	Y	CVTS = cubic volume including top and stump. This is an acronym used in the TARIF volume-calculating system (see Brackett 1977 in Additional file 2).

## Sheet: Equation quick list
This study's equation #	Species code	This study's component name	Worksheet	Is OME	Is CBE	Notes
61	PISI	stem_wood_plus_bark	Matched equations
62	PISI	foliage_total	Matched equations		y
63	PISI	branch_total	Matched equations		y
76	ACMA	foliage_total	Matched equations		y
77	ACMA	branch_live	Matched equations
78	ACMA	branch_dead	Matched equations
79	ACMA	stem_wood	Matched equations		y
80	ACMA	stem_bark	Matched equations		y
81	ALRU	stem_wood_plus_bark	Matched equations		y
82	ALRU	aboveground_wood_plus_bark	Matched equations
83	ALRU	roots_coarse	Matched equations
84	ALRU	foliage_total	Matched equations		y
114	PSME	foliage_total	Matched equations
115	PSME	branch_live	Matched equations
116	PSME	branch_dead	Matched equations		y
117	PSME	stem_wood	Matched equations
118	PSME	stem_bark	Matched equations
119	PSME	roots_coarse	Matched equations			119 is used for TSHE also, and there it is the CBE
120	TSHE	foliage_total	Matched equations
121	TSHE	branch_live	Matched equations		y
122	TSHE	branch_dead	Matched equations
123	TSHE	stem_wood	Matched equations
124	TSHE	foliage_total	Matched equations
125	TSHE	branch_live	Matched equations
126	TSHE	stem_wood_plus_bark	Matched equations
127	TSHE	stem_bark	Matched equations
138	ALRU	foliage_total	Matched equations
139	ALRU	branch_total	Matched equations
140	ALRU	abovestump_15cm_stem_wood_plus_bark	Matched equations
141	ALRU	abovestump_15cm_total	Matched equations
142	PSME	foliage_total	Matched equations
143	PSME	branch_total	Matched equations
144	PSME	abovestump_15cm_stem_wood_plus_bark	Matched equations
145	PSME	abovestump_15cm_total	Matched equations
154	PSME	aboveground_total	Matched equations
155	PSME	foliage_total	Matched equations		y
156	PSME	branch_live	Matched equations		y
157	PSME	stem_wood	Matched equations
158	PSME	stem_bark	Matched equations
159	PSME	stem_wood_plus_bark	Matched equations
160	PSME	roots_coarse	Matched equations
168	TSHE	aboveground_total	Matched equations
169	TSHE	foliage_total	Matched equations		y
170	TSHE	branch_total	Matched equations		y
171	TSHE	stem_wood	Matched equations
172	TSHE	stem_bark	Matched equations
173	TSHE	stem_wood_plus_bark	Matched equations
192	PSME	crown_live	Extra equations		y
193	PSME	crown_live	Extra equations
194	TSHE	crown_live	Extra equations
195	TSHE	crown_live	Extra equations
196	PSME	crown_dead	Extra equations
197	PSME	crown_dead	Extra equations		y
200	PSME	crown_live	Matched equations
201	TSHE	crown_live	Matched equations		y
202	PSME	crown_dead	Matched equations
203	TSHE	crown_dead	Matched equations
204	PSME	aboveground_total	Matched equations
205	PSME	stem_wood_plus_bark	Matched equations
206	PSME	stem_wood	Matched equations
207	PSME	stem_bark	Matched equations
208	PSME	crown_total	Matched equations
209	PSME	branch_large_plus_med_total	Matched equations
210	PSME	foliage_total	Matched equations
211	PSME	branch_small_total	Matched equations
212	PSME	stem_wood	Matched equations
213	PSME	stem_bark	Matched equations
214	PSME	branch_live	Matched equations
215	PSME	foliage_total	Matched equations
220	PSME	abovestump_10cm_total	Matched equations
221	PSME	abovestump_10cm_stem_wood_plus_bark	Matched equations
222	PSME	abovestump_10cm_stem_wood	Matched equations
223	PSME	abovestump_10cm_stem_bark	Matched equations
224	PSME	crown_live	Matched equations
225	PSME	branch_live	Matched equations
226	PSME	foliage_total	Matched equations
233	PISI	stem_bark	Matched equations
234	PISI	branch_live	Matched equations
236	ALRU	branch_live	Matched equations
239	PSME	aboveground_total	Extra equations
240	PSME	stem_wood_notoplt2.5cm	Matched equations
241	PSME	stem_bark_notoplt2.5cm	Matched equations
242	PSME	branch_live_large_gt2.5cm	Extra equations
243	PSME	branch_live_med_0.5to2.5cm_plus_top	Extra equations
244	PSME	branch_live_small_lt0.5cm_plus_top	Matched equations
245	PSME	foliage_total	Matched equations
246	PSME	branch_dead	Extra equations
247	PSME	aboveground_total	Matched equations
248	PISI	stem_wood_notoplt2.5cm	Matched equations
249	PISI	stem_bark_notoplt2.5cm	Matched equations
250	PISI	branch_live_large_gt2.5cm	Extra equations
251	PISI	branch_live_med_0.5to2.5cm_plus_top	Extra equations
252	PISI	branch_live_small_lt0.5cm_plus_top	Matched equations
254	PISI	foliage_total	Matched equations
255	PISI	aboveground_total	Matched equations
280	TSHE	stem_wood_notoplt2.5cm	Matched equations
281	TSHE	stem_bark_notoplt2.5cm	Matched equations
282	TSHE	branch_live_large_gt2.5cm	Extra equations
283	TSHE	branch_live_med_0.5to2.5cm_plus_top	Extra equations
284	TSHE	branch_live_small_lt0.5cm_plus_top	Matched equations
285	TSHE	foliage_total	Matched equations
286	TSHE	branch_dead	Extra equations		y
287	TSHE	aboveground_total	Matched equations
288	ALRU	stem_wood_notoplt2.5cm	Matched equations
289	ALRU	stem_bark_notoplt2.5cm	Matched equations
290	ALRU	branch_live_large_gt10cm	Extra equations
291	ALRU	branch_live_med_6to10cm	Extra equations
292	ALRU	branch_live_small_2to6cm_plus_top	Matched equations
293	ALRU	foliage_total	Matched equations
294	ALRU	branch_dead	Extra equations
295	ALRU	aboveground_total	Matched equations
689	ALRU	branch_dead	Matched equations		y
691	ACMA	branch_dead	Matched equations		y
866	ALRU	branch_dead	Matched equations
867	ALRU	branch_live	Matched equations
871	ALRU	branch_live	Matched equations		y
875	ALRU	foliage_total	Matched equations
880	ALRU	foliage_total	Matched equations
883	ALRU	stem_bark	Matched equations		y
884	ALRU	stem_wood_plus_bark	Matched equations
889	ALRU	stem_wood	Matched equations		y
1393	PISI	branch_live	Matched equations		y
1404	PISI	stem_bark	Matched equations
1405	PISI	stem_bark	Matched equations		y
1406	PISI	stem_bark	Matched equations
1409	PISI	stem_wood_plus_bark	Matched equations
1410	PISI	stem_wood_plus_bark	Matched equations		y
1411	PISI	stem_wood_plus_bark	Matched equations
1412	PISI	stem_wood	Matched equations
1413	PISI	stem_wood	Matched equations		y
1414	PISI	stem_wood	Matched equations
1459	PSME	aboveground_total	Matched equations
1465	PSME	aboveground_total	Matched equations
1472	PSME	branch_live	Matched equations
1486	PSME	crown_live	Matched equations
1500	PSME	foliage_total	Matched equations
1505	PSME	foliage_total	Matched equations
1511	PSME	stem_bark	Matched equations
1517	PSME	stem_bark	Matched equations		y
1518	PSME	stem_bark	Matched equations
1519	PSME	stem_bark	Matched equations
1520	PSME	stem_bark	Matched equations
1521	PSME	stem_bark	Matched equations
1525	PSME	stem_wood_plus_bark	Matched equations
1530	PSME	stem_wood_plus_bark	Matched equations		y
1531	PSME	stem_wood_plus_bark	Matched equations
1532	PSME	stem_wood_plus_bark	Matched equations
1533	PSME	stem_wood_plus_bark	Matched equations
1534	PSME	stem_wood_plus_bark	Matched equations
1536	PSME	stem_wood	Matched equations
1542	PSME	stem_wood	Matched equations		y
1543	PSME	stem_wood	Matched equations
1544	PSME	stem_wood	Matched equations
1545	PSME	stem_wood	Matched equations
1546	PSME	stem_wood	Matched equations
1793	TSHE	branch_dead	Matched equations
1794	TSHE	branch_dead	Matched equations
1797	TSHE	branch_live	Matched equations
1798	TSHE	branch_live	Matched equations
1815	TSHE	foliage_total	Matched equations
1821	TSHE	stem_bark	Matched equations
1822	TSHE	stem_bark	Matched equations
1823	TSHE	stem_bark	Matched equations
1824	TSHE	stem_bark	Matched equations
1825	TSHE	stem_bark	Matched equations
1828	TSHE	stem_bark	Matched equations
1830	TSHE	stem_bark	Matched equations		y
1831	TSHE	stem_bark	Matched equations
1832	TSHE	stem_bark	Matched equations
1833	TSHE	stem_bark	Matched equations
1835	TSHE	stem_wood_plus_bark	Matched equations
1836	TSHE	stem_wood_plus_bark	Matched equations
1837	TSHE	stem_wood_plus_bark	Matched equations
1838	TSHE	stem_wood_plus_bark	Matched equations
1843	TSHE	stem_wood_plus_bark	Matched equations
1844	TSHE	stem_wood_plus_bark	Matched equations		y
1845	TSHE	stem_wood_plus_bark	Matched equations
1846	TSHE	stem_wood_plus_bark	Matched equations
1847	TSHE	stem_wood_plus_bark	Matched equations
1849	TSHE	stem_wood	Matched equations
1850	TSHE	stem_wood	Matched equations
1852	TSHE	stem_wood	Matched equations
1853	TSHE	stem_wood	Matched equations
1856	TSHE	stem_wood	Matched equations
1858	TSHE	stem_wood	Matched equations		y
1859	TSHE	stem_wood	Matched equations
1860	TSHE	stem_wood	Matched equations
1861	TSHE	stem_wood	Matched equations
1904	ALRU	aboveground_total	Extra equations
1906	ALRU	foliage_total	Extra equations
1907	ALRU	stem_wood_plus_bark	Extra equations
1908	ALRU	branch_total	Extra equations		y
1909	ALRU	aboveground_total	Extra equations
1910	ALRU	crown_total	Matched equations
1931	PSME	aboveground_total	Extra equations
1932	PSME	stem_wood	Extra equations
1933	PSME	stem_bark	Extra equations
1951	TSHE	abovestump_30cm_total	Extra equations		y
1952	TSHE	abovestump_30cm_total	Extra equations
1953	TSHE	branch_large_gt2.5cm_total	Extra equations		y
1954	TSHE	branch_med_0.64to2.5cm_total	Extra equations		y
1955	TSHE	branch_small_lt0.64cm_plus_foliage_total	Extra equations		y
1956	TSHE	foliage_total	Extra equations
1957	TSHE	branch_large_gt2.5cm_total	Matched equations
1958	TSHE	branch_med_0.64to2.5cm_total	Matched equations
1959	TSHE	branch_small_lt0.64cm_plus_foliage_total	Matched equations
1961	TSHE	abovestump_30cm_stem_wood	Extra equations		y
1962	TSHE	abovestump_30cm_stem_bark	Extra equations
1963	TSHE	aboveground_total	Extra equations
1964	TSHE	stem_wood	Extra equations
1965	TSHE	stem_bark	Extra equations
1968	PSME	stem_wood	Extra equations
1969	PSME	stem_bark	Extra equations
1970	PSME	branch_live	Extra equations
1971	PSME	foliage_total	Extra equations
1973	PSME	stem_wood	Extra equations
1974	PSME	stem_bark	Extra equations
1975	PSME	branch_live	Extra equations
1976	PSME	foliage_total	Extra equations
1978	PSME	stem_wood	Matched equations
1979	PSME	stem_bark	Matched equations
1980	PSME	branch_live	Matched equations
1981	PSME	branch_dead	Matched equations
1982	PSME	foliage_total	Matched equations
1983	PSME	stem_wood	Matched equations
1984	PSME	stem_bark	Matched equations
1985	PSME	branch_live	Matched equations
1986	PSME	branch_dead	Matched equations
1987	PSME	foliage_total	Matched equations
1988	PSME	stem_wood	Matched equations
1989	PSME	stem_bark	Matched equations
1990	PSME	branch_live	Matched equations
1991	PSME	foliage_total	Matched equations
1992	PSME	stem_wood	Matched equations
1993	PSME	stem_bark	Matched equations
1994	PSME	branch_live	Matched equations
1995	PSME	foliage_total	Matched equations
2006	PSME	stem_wood	Extra equations
2007	PSME	stem_bark	Extra equations
2008	PSME	branch_live	Extra equations
2009	PSME	foliage_total	Extra equations
2010	PSME	stem_wood	Extra equations
2011	PSME	stem_bark	Extra equations
2012	PSME	branch_live	Extra equations
2013	PSME	foliage_total	Extra equations
2018	TSHE	stump_30cm	Extra equations
2019	TSHE	stump_30cm	Extra equations
2022	PISI	branch_dead	Extra equations
2023	PSME	branch_dead	Matched equations
2052	PSME	stump_10cm	Extra equations
2053	PSME	stump_15cm	Extra equations
2053	ALRU	stump_15cm	Extra equations
2057	PSME	stem_wood	Extra equations
2058	PSME	stem_bark	Extra equations
2059	PSME	branch_live	Extra equations
2060	PSME	branch_dead	Extra equations
2061	PSME	foliage_total	Extra equations
2082	PISI, PSME, TSHE, ACMA, ALRU	roots_coarse	Extra equations
2083	PISI, PSME, TSHE, ACMA, ALRU	roots_coarse	Extra equations
2084	ALRU	aboveground_total	Extra equations	y	y
2085	ACMA	aboveground_total	Extra equations	y	y
2088	PSME	aboveground_total	Extra equations	y	y
2089	TSHE	aboveground_total	Extra equations	y	y
2090	PISI	aboveground_total	Extra equations	y	y
2092	ACMA, ALRU	roots_coarse	Extra equations
2108	PISI, PSME, TSHE	roots_coarse	Extra equations
2115.1	PISI	roots_coarse	Extra equations
2122	ACMA, ALRU	roots_coarse	Extra equations
2206	PSME	aboveground_total	Matched equations
2207	PSME	aboveground_total	Matched equations
2208	PSME	aboveground_total	Matched equations
2209	PSME	aboveground_total	Matched equations
2210	PSME	stem_wood	Matched equations
2211	PSME	stem_wood	Matched equations
2212	PSME	stem_wood	Matched equations
2213	PSME	stem_wood	Matched equations
2214	PSME	stem_bark	Matched equations
2215	PSME	stem_bark	Matched equations
2216	PSME	stem_bark	Matched equations
2217	PSME	stem_bark	Matched equations
2218	PSME	branch_live	Matched equations
2219	PSME	branch_live	Matched equations
2220	PSME	branch_live	Matched equations
2221	PSME	branch_live	Matched equations
2222	PSME	branch_dead	Matched equations
2223	PSME	branch_dead	Matched equations
2224	PSME	branch_dead	Matched equations
2225	PSME	branch_dead	Matched equations
2226	PSME	foliage_new	Matched equations		y
2227	PSME	foliage_new	Matched equations
2228	PSME	foliage_new	Matched equations
2229	PSME	foliage_new	Matched equations
2230	PSME	foliage_old	Matched equations		y
2231	PSME	foliage_old	Matched equations
2232	PSME	foliage_old	Matched equations
2233	PSME	foliage_old	Matched equations
2234	PSME	twigs_live	Matched equations		y
2235	PSME	twigs_live	Matched equations
2236	PSME	twigs_live	Matched equations
2237	PSME	twigs_live	Matched equations
2239	TSHE	abovestump_30cm_total	Matched equations
2240	TSHE	abovestump_30cm_stem_wood	Matched equations
2242	TSHE	foliage_total	Matched equations
2243	PSME	abovestump_15cm_total	Matched equations		y
2244	PSME	abovestump_15cm_stem_wood	Matched equations
2245	PSME	abovestump_15cm_stem_bark	Matched equations
2246	PSME	abovestump_15cm_stem_wood_plus_bark	Matched equations		y
2247	PSME	branch_total	Matched equations		y
2248	PSME	foliage_total	Matched equations
2250	PSME	roots_coarse	Matched equations
2251	PISI, PSME, TSHE	roots_coarse	Extra equations
2252	PISI, PSME, TSHE	roots_coarse	Extra equations
2254	PSME	stump_15cm_wood_plus_bark	Extra equations
2255	PSME	stump_10cm_wood_plus_bark	Extra equations
2256	ALRU	stump_15cm_wood_plus_bark	Extra equations
2257	ALRU	stump_15cm_wood_plus_bark	Extra equations
2258	PISI	stump_10cm_wood_plus_bark	Extra equations		y
2259	PSME	stump_10cm_wood_plus_bark	Extra equations		y
2260	TSHE	stump_10cm_wood_plus_bark	Extra equations		y
2261	ACMA	stump_10cm_wood_plus_bark	Extra equations		y
2262	ALRU	stump_10cm_wood_plus_bark	Extra equations		y
2263	PISI	stump_15cm_wood_plus_bark	Extra equations		y
2264	PSME	stump_15cm_wood_plus_bark	Extra equations		y
2265	TSHE	stump_15cm_wood_plus_bark	Extra equations		y
2266	ACMA	stump_15cm_wood_plus_bark	Extra equations		y
2267	ALRU	stump_15cm_wood_plus_bark	Extra equations		y
2268	PISI	stump_30cm_wood_plus_bark	Extra equations		y
2269	PSME	stump_30cm_wood_plus_bark	Extra equations		y
2270	TSHE	stump_30cm_wood_plus_bark	Extra equations		y
2271	ACMA	stump_30cm_wood_plus_bark	Extra equations		y
2272	ALRU	stump_30cm_wood_plus_bark	Extra equations		y
2291	PISI	stump_10cm_wood	Extra equations
2294	ALRU	stump_10cm_wood	Extra equations
2295	ACMA	stump_10cm_wood	Extra equations
2296	PSME, TSHE	stump_10cm_wood	Extra equations
2297	ACMA	stump_10cm_wood	Extra equations
2298	PISI, PSME, TSHE, ALRU	stump_10cm_wood	Extra equations
2299	PISI	stump_10cm_bark	Extra equations
2301	PSME, TSHE	stump_10cm_bark	Extra equations
2302	ALRU	stump_10cm_bark	Extra equations
2303	ALRU	stump_10cm_bark	Extra equations
2304	ACMA	stump_10cm_bark	Extra equations
2305	PSME, TSHE	stump_10cm_bark	Extra equations
2307	PISI, ACMA	stump_10cm_bark	Extra equations
2309	PISI	stump_10cm_wood_plus_bark	Extra equations
2312	ALRU	stump_10cm_wood_plus_bark	Extra equations
2313	ACMA	stump_10cm_wood_plus_bark	Extra equations
2314	PSME, TSHE	stump_10cm_wood_plus_bark	Extra equations
2315	ACMA	stump_10cm_wood_plus_bark	Extra equations
2316	PISI, ALRU	stump_10cm_wood_plus_bark	Extra equations
2316	PSME, TSHE	stump_10cm_wood_plus_bark	Extra equations
2318	PISI	stump_15cm_wood	Extra equations
2321	ALRU	stump_15cm_wood	Extra equations
2322	ACMA	stump_15cm_wood	Extra equations
2323	PSME, TSHE	stump_15cm_wood	Extra equations
2324	ACMA	stump_15cm_wood	Extra equations
2325	PISI, ALRU	stump_15cm_wood	Extra equations
2325	PSME, TSHE	stump_15cm_wood	Extra equations
2326	PISI	stump_15cm_bark	Extra equations
2328	PSME, TSHE	stump_15cm_bark	Extra equations
2329	ALRU	stump_15cm_bark	Extra equations
2330	ALRU	stump_15cm_bark	Extra equations
2331	ACMA	stump_15cm_bark	Extra equations
2332	PSME, TSHE	stump_15cm_bark	Extra equations
2334	PISI, ACMA	stump_15cm_bark	Extra equations
2336	PISI	stump_15cm_wood_plus_bark	Extra equations
2339	ALRU	stump_15cm_wood_plus_bark	Extra equations
2340	ACMA	stump_15cm_wood_plus_bark	Extra equations
2341	PSME, TSHE	stump_15cm_wood_plus_bark	Extra equations
2342	ACMA	stump_15cm_wood_plus_bark	Extra equations
2343	ALRU	stump_15cm_wood_plus_bark	Extra equations
2343	PISI	stump_15cm_wood_plus_bark	Extra equations
2343	PSME, TSHE	stump_15cm_wood_plus_bark	Extra equations
2345	PISI	stump_30cm_wood	Extra equations
2348	ALRU	stump_30cm_wood	Extra equations
2349	ACMA	stump_30cm_wood	Extra equations
2350	PSME, TSHE	stump_30cm_wood	Extra equations
2351	ACMA	stump_30cm_wood	Extra equations
2352	PISI, ALRU	stump_30cm_wood	Extra equations
2352	PSME, TSHE	stump_30cm_wood	Extra equations
2353	PISI	stump_30cm_bark	Extra equations
2355	PSME, TSHE	stump_30cm_bark	Extra equations
2356	ALRU	stump_30cm_bark	Extra equations
2357	ALRU	stump_30cm_bark	Extra equations
2358	ACMA	stump_30cm_bark	Extra equations
2359	PSME, TSHE	stump_30cm_bark	Extra equations
2361	PISI, ACMA	stump_30cm_bark	Extra equations
2363	PISI	stump_30cm_wood_plus_bark	Extra equations
2366	ALRU	stump_30cm_wood_plus_bark	Extra equations
2367	ACMA	stump_30cm_wood_plus_bark	Extra equations
2368	PSME, TSHE	stump_30cm_wood_plus_bark	Extra equations
2369	ACMA	stump_30cm_wood_plus_bark	Extra equations
2370	PISI, PSME, TSHE, ACMA, ALRU	stump_30cm_wood_plus_bark	Extra equations
2457	PISI	stump_10cm_wood_plus_bark	Extra equations
2459	PISI	stump_15cm_wood_plus_bark	Extra equations
2461	PISI	stump_30cm_wood_plus_bark	Extra equations
2469	PSME	stump_10cm_wood_plus_bark	Extra equations
2471	PSME	stump_15cm_wood_plus_bark	Extra equations
2473	PSME	stump_30cm_wood_plus_bark	Extra equations
2481	TSHE	stump_10cm_wood_plus_bark	Extra equations
2483	TSHE	stump_15cm_wood_plus_bark	Extra equations
2485	TSHE	stump_30cm_wood_plus_bark	Extra equations
2487	ACMA	stump_10cm_wood_plus_bark	Extra equations
2489	ACMA	stump_15cm_wood_plus_bark	Extra equations
2491	ACMA	stump_30cm_wood_plus_bark	Extra equations
2493	ALRU	stump_10cm_wood_plus_bark	Extra equations
2495	ALRU	stump_15cm_wood_plus_bark	Extra equations
2497	ALRU	stump_30cm_wood_plus_bark	Extra equations
2510	PISI	stump_10cm_wood_plus_bark	Extra equations
2511	PISI	stump_15cm_wood_plus_bark	Extra equations
2512	PISI	stump_30cm_wood_plus_bark	Extra equations
2516	PSME	stump_10cm_wood_plus_bark	Extra equations
2517	PSME	stump_15cm_wood_plus_bark	Extra equations
2518	PSME	stump_30cm_wood_plus_bark	Extra equations
2522	TSHE	stump_10cm_wood_plus_bark	Extra equations
2523	TSHE	stump_15cm_wood_plus_bark	Extra equations
2524	TSHE	stump_30cm_wood_plus_bark	Extra equations
2528	ACMA	stump_10cm_wood_plus_bark	Extra equations
2529	ACMA	stump_15cm_wood_plus_bark	Extra equations
2530	ACMA	stump_30cm_wood_plus_bark	Extra equations
2537	ALRU	stump_10cm_wood_plus_bark	Extra equations
2538	ALRU	stump_15cm_wood_plus_bark	Extra equations
2539	ALRU	stump_30cm_wood_plus_bark	Extra equations
2543	PISI	stump_10cm_wood	Extra equations		y
2544	PISI	stump_15cm_wood	Extra equations		y
2545	PISI	stump_30cm_wood	Extra equations		y
2549	PSME	stump_10cm_wood	Extra equations
2550	PSME	stump_15cm_wood	Extra equations
2551	PSME	stump_30cm_wood	Extra equations
2555	TSHE	stump_10cm_wood	Extra equations
2556	TSHE	stump_15cm_wood	Extra equations
2557	TSHE	stump_30cm_wood	Extra equations
2558	ACMA	stump_10cm_wood	Extra equations		y
2559	ACMA	stump_15cm_wood	Extra equations		y
2560	ACMA	stump_30cm_wood	Extra equations		y
2561	ALRU	stump_10cm_wood	Extra equations		y
2562	ALRU	stump_15cm_wood	Extra equations		y
2563	ALRU	stump_30cm_wood	Extra equations		y
2573	PISI	stump_10cm_bark	Extra equations		y
2574	PISI	stump_15cm_bark	Extra equations		y
2575	PISI	stump_30cm_bark	Extra equations		y
2579	PSME	stump_10cm_bark	Extra equations
2580	PSME	stump_15cm_bark	Extra equations
2581	PSME	stump_30cm_bark	Extra equations
2585	TSHE	stump_10cm_bark	Extra equations
2586	TSHE	stump_15cm_bark	Extra equations
2587	TSHE	stump_30cm_bark	Extra equations
2588	ACMA	stump_10cm_bark	Extra equations		y
2589	ACMA	stump_15cm_bark	Extra equations		y
2590	ACMA	stump_30cm_bark	Extra equations		y
2591	ALRU	stump_10cm_bark	Extra equations		y
2592	ALRU	stump_15cm_bark	Extra equations		y
2593	ALRU	stump_30cm_bark	Extra equations		y
2600	PISI	stump_10cm_wood	Extra equations
2601	PISI	stump_15cm_wood	Extra equations
2602	PISI	stump_30cm_wood	Extra equations
2606	PSME	stump_10cm_wood	Extra equations		y
2607	PSME	stump_15cm_wood	Extra equations		y
2608	PSME	stump_30cm_wood	Extra equations		y
2612	TSHE	stump_10cm_wood	Extra equations		y
2613	TSHE	stump_15cm_wood	Extra equations		y
2614	TSHE	stump_30cm_wood	Extra equations		y
2618	ACMA	stump_10cm_wood	Extra equations
2619	ACMA	stump_15cm_wood	Extra equations
2620	ACMA	stump_30cm_wood	Extra equations
2627	ALRU	stump_10cm_wood	Extra equations
2628	ALRU	stump_15cm_wood	Extra equations
2629	ALRU	stump_30cm_wood	Extra equations
2630	PISI	stump_10cm_bark	Extra equations
2631	PISI	stump_15cm_bark	Extra equations
2632	PISI	stump_30cm_bark	Extra equations
2636	PSME	stump_10cm_bark	Extra equations		y
2637	PSME	stump_15cm_bark	Extra equations		y
2638	PSME	stump_30cm_bark	Extra equations		y
2642	TSHE	stump_10cm_bark	Extra equations		y
2643	TSHE	stump_15cm_bark	Extra equations		y
2644	TSHE	stump_30cm_bark	Extra equations		y
2648	ACMA	stump_10cm_bark	Extra equations
2649	ACMA	stump_15cm_bark	Extra equations
2650	ACMA	stump_30cm_bark	Extra equations
2657	ALRU	stump_10cm_bark	Extra equations
2658	ALRU	stump_15cm_bark	Extra equations
2659	ALRU	stump_30cm_bark	Extra equations
2660.1	PISI	foliage_total	Extra equations
2660.2	PSME	foliage_total	Extra equations
2660.26	TSHE	foliage_total	Extra equations
2661.1	PISI	roots_coarse	Extra equations
2661.2	PSME	roots_coarse	Extra equations
2661.26	TSHE	roots_coarse	Extra equations
2665.31	ACMA	foliage_total	Extra equations
2665.35	ALRU	foliage_total	Extra equations
2666.31	ACMA	roots_coarse	Extra equations
2666.35	ALRU	roots_coarse	Extra equations
2669	PISI, PSME, TSHE, ACMA, ALRU	roots_coarse	Extra equations
2670	PISI, PSME, TSHE, ACMA, ALRU	roots_coarse	Extra equations
2671	PISI, PSME, TSHE, ACMA, ALRU	roots_coarse	Extra equations
2672	PISI	stem_wood	Extra equations
2673	PISI	stem_bark	Extra equations
2674	PISI	branch_total	Extra equations
2675	PISI	foliage_total	Extra equations
2676	PSME	stem_wood	Extra equations
2677	PSME	stem_bark	Extra equations
2678	PSME	branch_total	Extra equations
2679	PSME	foliage_total	Extra equations
2680	TSHE	stem_wood	Extra equations
2681	TSHE	stem_bark	Extra equations
2682	TSHE	branch_total	Extra equations
2683	TSHE	foliage_total	Extra equations
2684	ALRU	stem_wood	Extra equations
2685	ALRU	stem_bark	Extra equations
2686	ALRU	branch_total	Extra equations
2687	ALRU	foliage_total	Extra equations
2688	PISI	stem_wood	Extra equations
2689	PISI	stem_bark	Extra equations
2690	PISI	branch_total	Extra equations
2691	PISI	foliage_total	Extra equations
2692	PSME	stem_wood	Extra equations
2693	PSME	stem_bark	Extra equations
2694	PSME	branch_total	Extra equations
2695	PSME	foliage_total	Extra equations
2696	TSHE	stem_wood	Extra equations
2697	TSHE	stem_bark	Extra equations
2698	TSHE	branch_total	Extra equations
2699	TSHE	foliage_total	Extra equations
2700	ALRU	stem_wood	Extra equations
2701	ALRU	stem_bark	Extra equations
2702	ALRU	branch_total	Extra equations
2703	ALRU	foliage_total	Extra equations

## Sheet: Matched equations
This study's equation #	Species code	This study's component name	BIOPAK (Means et al. 1994) equation #	BIOPAK (Means et al. 1994) component name	Jenkins et al. 2004 equation #	Jenkins et al. 2004 component name	Appears in (1)	Appears in (2)	Appears in (3)	Equation form	y units	x	z	b0, uncorrected	b1	b2	b3	b4	Minimum x	Maximum x	Notes
61	PISI	stem_wood_plus_bark	464	Total stem	414	Stem (wood + bark)	Bormann 1990			ln(y) = b0 + b1 * ln(x)	kg	dbh (cm)		-3.215	2.552				3	77.7
62	PISI	foliage_total	465	Total foliage	423	Foliage total	Bormann 1990	Harmon et al. 1996		ln(y) = b0 + b1 * ln(x)	kg	dbh (cm)		-5.822	2.78				3	77.7
63	PISI	branch_total	466	Live branch	421	Branches total (live + dead)	Bormann 1990			ln(y) = b0 + b1 * ln(x)	kg	dbh (cm)		-5.1891	2.518				3	77.7	BIOPAK= branch live #466
76	ACMA	foliage_total	31	Total foliage	1147	Foliage total	Grier and Logan 1977	Gholz et al. 1979		ln(y) = b0 + b1 * ln(x)	kg	dbh (cm)		-3.8155	1.617				7.6	35.3
77	ACMA	branch_live	32	Live branch	1145	Branches dead	Grier and Logan 1977	Gholz et al. 1979	Harmon et al. 1996	ln(y) = b0 + b1 * ln(x)	kg	dbh (cm)		-4.3485	2.43				7.6	35.3	In Jenkins et al. 2004 = branch dead, but Grier & Logan 1977 = branch live
78	ACMA	branch_dead	33	Dead branch	1144	Branches live	Grier and Logan 1977	Gholz et al. 1979	Harmon et al. 1996	ln(y) = b0 + b1 * ln(x)	kg	dbh (cm)		-3.047	1.092				7.6	35.3	In Jenkins et al. 2004 = branch live, but Grier & Logan 1977 = branch dead
79	ACMA	stem_wood	34	Stem wood	1142	Stem (wood only)	Grier and Logan 1977	Gholz et al. 1979	Harmon et al. 1996	ln(y) = b0 + b1 * ln(x)	kg	dbh (cm)		-3.5	2.723				7.6	35.3
80	ACMA	stem_bark	35	Stem bark	1143	Stem (bark only)	Grier and Logan 1977	Gholz et al. 1979	Harmon et al. 1996	ln(y) = b0 + b1 * ln(x)	kg	dbh (cm)		-4.603	2.574				7.6	35.3
81	ALRU	stem_wood_plus_bark	36	Total stem			Zavitkovski and Stevens 1972	Gholz et al. 1979		y = b0 + b1 * (x^2 * z/100) + b2 * (x^2 * z/100)^2	kg	dbh (cm)	ht (m)	0.02	1.6	-0.0005			7	35
82	ALRU	aboveground_wood_plus_bark	37	Total abvground wood & bark			Gholz et al. 1979			y = b0 + b1 * (x^2 * z/100) + b2 * (x^2 * z/100)^2	kg	dbh (cm)	ht (m)	0.02	2.09	-0.00015			7	35
83	ALRU	roots_coarse	38	Total root (live)			Zavitkovski and Stevens 1972	Gholz et al. 1979		y = b0 + b1 * (x^2 * z/100) + b2 * (x^2 * z/100)^2	kg	dbh (cm)	ht (m)	0.1	0.48	-0.0005			7	35	BIOPAK = live roots
84	ALRU	foliage_total	39	Total abvground wood & bark			Smith 1977 in Gholz et al. 1979			y = b0 + b1 * ( (x^2 * z/100))	kg	dbh (cm)	ht (m)	0.5124	0.1298				4	16	BIOPAK = Total abvground wood & bark
114	PSME	foliage_total	1	Total foliage	870	Foliage total	Gholz et al. 1979	St.Clair 1993	Harmon et al. 1996	ln(y) = b0 + b1 * ln(x)	kg	dbh (cm)		-3.0877	1.7009				1.8	162
115	PSME	branch_live	2	Live branch	855	Branches total (live + dead)	Gholz et al. 1979	St.Clair 1993	Harmon et al. 1996	ln(y) = b0 + b1 * ln(x)	kg	dbh (cm)		-3.8936	2.1382				1.8	162	In Jenkins et al. 2004 = branch total, but in Gholz et al. 1979 = branch live
116	PSME	branch_dead	3	Dead branch	850	Branches dead	Gholz et al. 1979	Harmon et al. 1996		ln(y) = b0 + b1 * ln(x)	kg	dbh (cm)		-3.794	1.7503				1.8	162
117	PSME	stem_wood	4	Stem wood	782	Stem (wood only)	Gholz et al. 1979	St.Clair 1993		ln(y) = b0 + b1 * ln(x)	kg	dbh (cm)		-3.0876	2.5951				1.8	162
118	PSME	stem_bark	5	Stem bark	806	Stem (bark only)	Gholz et al. 1979	St.Clair 1993	Hiserote and Waddell 2004	ln(y) = b0 + b1 * ln(x)	kg	dbh (cm)		-4.3623	2.43				1.8	162
119	PSME	roots_coarse	6	Total root (live)	924	Roots total	Santantonio et al. 1977	Grier and Logan 1977	Gholz et al. 1979	ln(y) = b0 + b1 * ln(x)	g	dbh (cm)		2.1482	2.6929				2.3	135	Appears in Santantonio et al. 1977 in log10 form; converted to ln-ln in Grier & Logan 1977; also used in Harmon et al. 1996; applied to PISI and TSHE as well
120	TSHE	foliage_total	8	Total foliage	1069 & 1070	Foliage total	Grier and Logan 1977	Gholz et al. 1979	Harmon et al. 1996	ln(y) = b0 + b1 * ln(x)	kg	dbh (cm)		-4.2245	2.128				15.3	78
121	TSHE	branch_live	9	Live branch	1057 & 1058	Branches live	Grier and Logan 1977	Gholz et al. 1979	Harmon et al. 1996	ln(y) = b0 + b1 * ln(x)	kg	dbh (cm)		-5.2375	2.778				15.3	78
122	TSHE	branch_dead	10	Dead branch	1063 & 1064	Branches dead	Grier and Logan 1977	Gholz et al. 1979		ln(y) = b0 + b1 * ln(x)	kg	dbh (cm)		-2.7295	1.312				15.3	78
123	TSHE	stem_wood	11	Stem wood (without bark)	1016 & 1017	Stem (wood only)	Grier and Logan 1977	Gholz et al. 1979		ln(y) = b0 + b1 * ln(x)	kg	dbh (cm)		-2.179	2.257				15.3	78
124	TSHE	foliage_total	128	Total foliage	1069	Foliage total	Gholz et al. 1979			ln(y) = b0 + b1 * ln(x)	kg	dbh (cm)		-4.4866	2.3886				2.1	13.4	Treated as a shrub
125	TSHE	branch_live	129	Live branch			Gholz et al. 1979			ln(y) = b0 + b1 * ln(x)	kg	dbh (cm)		-5.0427	2.616				2.1	13.4	Treated as a shrub
126	TSHE	stem_wood_plus_bark	130	Total stem			Gholz et al. 1979			ln(y) = b0 + b1 * ln(x)	kg	dbh (cm)		-2.0904	2.3275				2.1	13.4	Treated as a shrub
127	TSHE	stem_bark	12	Stem bark	1030	Stem (bark only)	Grier and Logan 1977	Gholz et al. 1979		ln(y) = b0 + b1 * ln(x)	kg	dbh (cm)		-4.3825	2.258				15.3	78
138	ALRU	foliage_total	280	Total foliage	1400	Foliage total	Helgerson et al. 1988			ln(y) = b0 + b1 * ln(x)	g	dbh (cm)		3.39718	1.93319				1.7	13.2
139	ALRU	branch_total	284	Branch	1389	Branches live	Helgerson et al. 1988			ln(y) = b0 + b1 * ln(x)	g	dbh (cm)		3.41463	2.38276				1.7	13.2	In Jenkins et al. 2004 = branch_live
140	ALRU	abovestump_15cm_stem_wood_plus_bark	287	Bole , bark and wood	1385	Stem (wood + bark)	Helgerson et al. 1988			ln(y) = b0 + b1 * ln(x)	g	dbh (cm)		4.71633	1.09759				1.7	13.2
141	ALRU	abovestump_15cm_total	288	Total aboveground	1380	Whole tree (above stump)	Helgerson et al. 1988			ln(y) = b0 + b1 * ln(x)	g	dbh (cm)		5.13118	2.15046				1.7	13.2
142	PSME	foliage_total	297	Total foliage	878	Foliage total	Helgerson et al. 1988	St.Clair 1993		ln(y) = b0 + b1 * ln(x)	g	dbh (cm)		3.32861	2.03097				1.4	13.4
143	PSME	branch_total	298	Branch	843	Branches live	Helgerson et al. 1988	St.Clair 1993		ln(y) = b0 + b1 * ln(x)	g	dbh (cm)		2.85568	2.50332				1.4	13.4
144	PSME	abovestump_15cm_stem_wood_plus_bark	300	Bole , bark and wood	825	Stem (wood + bark)	Helgerson et al. 1988	St.Clair 1993		ln(y) = b0 + b1 * ln(x)	g	dbh (cm)		4.63891	2.11972				1.4	13.4
145	PSME	abovestump_15cm_total	301	Total aboveground	768	Whole tree (above stump)	Helgerson et al. 1988	St.Clair 1993		ln(y) = b0 + b1 * ln(x)	g	dbh (cm)		4.98412	2.18584				1.4	13.4
154	PSME	aboveground_total	444	Total aboveground			Shaw 1979			y = b0 + b1 * (x^2) * z	kg	dbh (cm)	ht (m)	1.054	0.02057				1	220.7
155	PSME	foliage_total	445	Total foliage			Shaw 1979			y = b0 + b1 * (x^2) * z	kg	dbh (cm)	ht (m)	0.543	0.00082				1	220.7
156	PSME	branch_live	446	Live branch			Shaw 1979	Hiserote and Waddell 2004		y = b0 + b1 * (x^2) * z	kg	dbh (cm)	ht (m)	0.626	0.000798				1	220.7
157	PSME	stem_wood	447	Stem wood			Shaw 1979			y = b0 + b1 * (x^2) * z	kg	dbh (cm)	ht (m)	-0.001	0.01486				1	220.7
158	PSME	stem_bark	448	Stem bark			Shaw 1979			y = b0 + b1 * (x^2) * z	kg	dbh (cm)	ht (m)	-0.114	0.0041				1	220.7
159	PSME	stem_wood_plus_bark	449	Total stem			Shaw 1979			y = b0 + b1 * (x^2) * z	kg	dbh (cm)	ht (m)	-0.115	0.01896				1	220.7
160	PSME	roots_coarse	450	roots, total			Dice 1970 in Santantonio 1977	Shaw 1979		y = b0 + b1 * (x^2) * z	kg	dbh (cm)	ht (m)	0.421	0.00362				2	60	Log10 form; applied to PISI and TSHE as well
168	TSHE	aboveground_total	451	Total aboveground			Shaw 1979			y = b0 + b1 * (x^2) * z	kg	dbh (cm)	ht (m)	0.497	0.02113				0.2	118
169	TSHE	foliage_total	452	Total foliage			Shaw 1979			y = b0 + b1 * (x^2) * z	kg	dbh (cm)	ht (m)	0.113	0.00421				0.2	118
170	TSHE	branch_total	453	Live branch			Shaw 1979	Hiserote and Waddell 2004		y = b0 + b1 * (x^2) * z	kg	dbh (cm)	ht (m)	0.047	0.00413				0.2	118
171	TSHE	stem_wood	454	Stem wood			Shaw 1979			y = b0 + b1 * (x^2) * z	kg	dbh (cm)	ht (m)	0.362	0.01145				0.2	118
172	TSHE	stem_bark	455	Stem bark			Shaw 1979	Hiserote and Waddell 2004		y = b0 + b1 * (x^2) * z	kg	dbh (cm)	ht (m)	-0.025	0.00134				0.2	118
173	TSHE	stem_wood_plus_bark	456	Total stem			Shaw 1979			y = b0 + b1 * (x^2) * z	kg	dbh (cm)	ht (m)	0.337	0.01279				0.2	118
200	PSME	crown_live	417	Total live crown	925	Live crown (branches + foliage + twigs)	Snell and Max 1985			ln(y) = b0 + b1 * x	kg	dbh (cm)		4.0068	0.0206				30	157
201	TSHE	crown_live	418	Total live crown	1080	Live crown (branches + foliage + twigs)	Snell and Max 1985			ln(y) = b0 + b1 * x	kg	dbh (cm)		3.8886	0.0338				14	140
202	PSME	crown_dead	419	Total dead crown	926	Dead crown (branches + foliage + twigs)	Snell and Max 1985			ln(y) = b0 + b1 * ln(x)	kg	dbh (cm)		-10.6294	3.2692				30	157
203	TSHE	crown_dead	420	Total dead crown	1082	Dead crown (branches + foliage + twigs)	Snell and Max 1985			ln(y) = b0 + b1 * ln(x)	kg	dbh (cm)		-5.4241	2.2577				14	140
204	PSME	aboveground_total	830	aboveground, total	765	Whole tree (aboveground)	Espinosa Bancalari and Perry 1987	St.Clair 1993		ln(y) = b0 + b1 * ln(x)	kg	dbh (cm)		-3.96355	2.8427				16	30
205	PSME	stem_wood_plus_bark	829	stem, total	824	Stem (wood + bark)	Espinosa Bancalari and Perry 1987	St.Clair 1993		ln(y) = b0 + b1 * ln(x)	kg	dbh (cm)		-4.4858	2.9216				16	30
206	PSME	stem_wood	827	stem, wood	777	Stem (wood only)	Espinosa Bancalari and Perry 1987	St.Clair 1993		ln(y) = b0 + b1 * ln(x)	kg	dbh (cm)		-4.7982	2.9674				16	30
207	PSME	stem_bark	828	stem, bark	801	Stem (bark only)	Espinosa Bancalari and Perry 1987	St.Clair 1993		ln(y) = b0 + b1 * ln(x)	kg	dbh (cm)		-5.6675	2.7009				16	30
208	PSME	crown_total	826	crown, live	921	Crown (branches + foliage + twigs)	Espinosa Bancalari and Perry 1987	St.Clair 1993		ln(y) = b0 + b1 * ln(x)	kg	dbh (cm)		-5.04095	2.706				16	30
209	PSME	branch_large_plus_med_total	825	branches, live (without twigs)	854	Branches total (live + dead)	Espinosa Bancalari and Perry 1987	St.Clair 1993		ln(y) = b0 + b1 * ln(x)	kg	dbh (cm)		-5.7396	2.6788				16	30	In Jenkins et al. 2004 = branch total, but in Espinosa Bancalari and Perry 1987 apparently = branches minus twigs
210	PSME	foliage_total	823	foliage, total	865	Foliage total	Espinosa Bancalari and Perry 1987	St.Clair 1993		ln(y) = b0 + b1 * ln(x)	kg	dbh (cm)		-6.1222	2.7229				16	30
211	PSME	branch_small_total	824	branches, small	910	Twigs total	Espinosa Bancalari and Perry 1987	St.Clair 1993		ln(y) = b0 + b1 * ln(x)	kg	dbh (cm)		-6.82845	2.7361				16	30
212	PSME	stem_wood			789	Stem (wood only)	Grier et al. 1984	St.Clair 1993		ln(y) = b0 + b1 * ln(x)	kg	dbh (cm)		-2.643	2.367				9	30
213	PSME	stem_bark			813	Stem (bark only)	Grier et al. 1984	St.Clair 1993		ln(y) = b0 + b1 * ln(x)	kg	dbh (cm)		-4.971	2.53				9	30
214	PSME	branch_live			842	Branches live	Grier et al. 1984	St.Clair 1993		ln(y) = b0 + b1 * ln(x)	kg	dbh (cm)		-4.886	2.469				9	30
215	PSME	foliage_total			877	Foliage total	Grier et al. 1984	St.Clair 1993		ln(y) = b0 + b1 * ln(x)	kg	dbh (cm)		-4.871	2.502				9	30
220	PSME	abovestump_10cm_total	750	aboveground total (without dead branches)	770	Whole tree (above stump)	St.Clair 1993			ln(y) = b0 + b1 * ln(x)	kg	dbh (cm)		-2.1308	2.2985				9	26
221	PSME	abovestump_10cm_stem_wood_plus_bark	751	stem total	832	Stem (wood + bark)	St.Clair 1993			ln(y) = b0 + b1 * ln(x)	kg	dbh (cm)		-2.33425	2.2621				9	26
222	PSME	abovestump_10cm_stem_wood	753	stem wood	796	Stem (wood only)	St.Clair 1993			ln(y) = b0 + b1 * ln(x)	kg	dbh (cm)		-2.4807	2.2691				9	26
223	PSME	abovestump_10cm_stem_bark	754	stem bark	820	Stem (bark only)	St.Clair 1993			ln(y) = b0 + b1 * ln(x)	kg	dbh (cm)		-4.33095	2.2124				9	26
224	PSME	crown_live	752	crown, live (without dead branches)	922	Crown (branches + foliage + twigs)	St.Clair 1993			ln(y) = b0 + b1 * ln(x)	kg	dbh (cm)		-3.78145	2.4059				9	26	In BIOPAK = crown _live, in Jenkins et al. 2004 = crown_total
225	PSME	branch_live	755	branches live	862	Branches total (live + dead)	St.Clair 1993			ln(y) = b0 + b1 * ln(x)	kg	dbh (cm)		-4.44855	2.4394				9	26	In BIOPAK = branch_live, but in Jenkins et al. 2004 = branch_total
226	PSME	foliage_total	756	foliage total	882	Foliage total	St.Clair 1993			ln(y) = b0 + b1 * ln(x)	kg	dbh (cm)		-4.49355	2.3603				9	26
233	PISI	stem_bark	845	stem bark (without top < 2.5cm)			Standish et al. 1985	Hiserote and Waddell 2004		y = b0 + b1 * x^2 * z	kg	dbh (m)	ht (m)	1.3	12.6				0.053	0.451
234	PISI	branch_live	847	branches live (including top <2.5 cm)			Standish et al. 1985	Hiserote and Waddell 2004		y = b0 + b1 * x^2 * z	kg	dbh (m)	ht (m)	9.7	22				0.053	0.451
236	ALRU	branch_live	421 (part)	Total live crown	1407 (part)	Crown (branches + foliage + twigs)	Snell and Little 1983 (modified by FIA IDB 1.4 documentation)	Hiserote and Waddell 2004		y = e^(b0 + b1 * ln(x)) - ((1/(b2 + b3 * x^b4)) * e^(b0 + b1 * ln(x)))	kg	dbh (cm)		-4.5648	2.6232	2.7638	0.062	1.3364	2.54	63.5	FIA created from Snell & Little 1983 crown live with foliage subtracted
240	PSME	stem_wood_notoplt2.5cm	839	stem wood (without top < 2.5cm)			Standish et al. 1985			y = b0 + b1 * x^2 * z	kg	dbh (m)	ht (m)	10.3	110.4				0.045	0.66
241	PSME	stem_bark_notoplt2.5cm	840	stem bark (without top < 2.5cm)			Standish et al. 1985			y = b0 + b1 * x^2 * z	kg	dbh (m)	ht (m)	3.1	15.6				0.045	0.66
244	PSME	branch_live_small_lt0.5cm_plus_top	841	branches small ( < 0.5cm)			Standish et al. 1985			y = b0 + b1 * x^2 * z	kg	dbh (m)	ht (m)	3.2	1.2				0.045	0.66
245	PSME	foliage_total	843	foliage total			Standish et al. 1985			y = b0 + b1 * x^2 * z	kg	dbh (m)	ht (m)	10.3	3.9				0.045	0.66
247	PSME	aboveground_total	838	aboveground total (without dead branches)			Standish et al. 1985			y = b0 + b1 * x^2 * z	kg	dbh (m)	ht (m)	37.3	139.3				0.045	0.66	Dead branches not included
248	PISI	stem_wood_notoplt2.5cm	844	stem wood (without top < 2.5cm)			Standish et al. 1985			y = b0 + b1 * x^2 * z	kg	dbh (m)	ht (m)	-1	117.4				0.053	0.451
249	PISI	stem_bark_notoplt2.5cm	845	stem bark (without top < 2.5cm)			Standish et al. 1985			y = b0 + b1 * x^2 * z	kg	dbh (m)	ht (m)	1.3	12.6				0.053	0.451
252	PISI	branch_live_small_lt0.5cm_plus_top	846	branches small ( < 0.5cm)			Standish et al. 1985			y = b0 + b1 * x^2 * z	kg	dbh (m)	ht (m)	2.7	4.8				0.053	0.451
254	PISI	foliage_total	848	foliage total			Standish et al. 1985			y = b0 + b1 * x^2 * z	kg	dbh (m)	ht (m)	7.6	20.1				0.053	0.451
255	PISI	aboveground_total	849	aboveground total (without dead branches)			Standish et al. 1985			y = b0 + b1 * x^2 * z	kg	dbh (m)	ht (m)	17.6	172.1				0.053	0.451	Dead branches not included
280	TSHE	stem_wood_notoplt2.5cm	868	stem wood (without top < 2.5cm)			Standish et al. 1985			y = b0 + b1 * x^2 * z	kg	dbh (m)	ht (m)	5.5	123.3				0.031	0.705
281	TSHE	stem_bark_notoplt2.5cm	869	stem bark (without top < 2.5cm)			Standish et al. 1985			y = b0 + b1 * x^2 * z	kg	dbh (m)	ht (m)	3	16				0.031	0.705
284	TSHE	branch_live_small_lt0.5cm_plus_top	872	branches small ( <0.5 cm)			Standish et al. 1985			y = b0 + b1 * x^2 * z	kg	dbh (m)	ht (m)	4.2	2.5				0.031	0.705
285	TSHE	foliage_total	870	Total foliage			Standish et al. 1985			y = b0 + b1 * x^2 * z	kg	dbh (m)	ht (m)	8	4.3				0.031	0.705
287	TSHE	aboveground_total	873	Total aboveground			Standish et al. 1985			y = b0 + b1 * x^2 * z	kg	dbh (m)	ht (m)	29.8	155.8				0.031	0.705	Dead branches not included
288	ALRU	stem_wood_notoplt2.5cm	935	stem wood (without top < 2.5cm)			Standish et al. 1985			y = b0 + b1 * x^2 * z	kg	dbh (m)	ht (m)	-4.6	159.7				0.06	0.348
289	ALRU	stem_bark_notoplt2.5cm	936	stem bark (without top < 2.5cm)			Standish et al. 1985			y = b0 + b1 * x^2 * z	kg	dbh (m)	ht (m)	-1.2	24				0.06	0.348
292	ALRU	branch_live_small_2to6cm_plus_top	937	branches small ( < 0.5cm)			Standish et al. 1985			y = b0 + b1 * x^2 * z	kg	dbh (m)	ht (m)	1	2.1				0.06	0.348
293	ALRU	foliage_total	939	Total foliage			Standish et al. 1985			y = b0 + b1 * x^2 * z	kg	dbh (m)	ht (m)	2.5	1.3				0.06	0.348
295	ALRU	aboveground_total	940	Total aboveground (without dead branches)			Standish et al. 1985			y = b0 + b1 * x^2 * z	kg	dbh (m)	ht (m)	4.8	206.5				0.058	0.348	Dead branches not included
689	ALRU	branch_dead	422	Dead branch (assume to incl. bark)	1393	Branches dead	Snell and Little 1983	Harmon et al. 1996		ln(y) = b0 + b1 * ln(x)	kg	dbh (cm)		-7.6156	2.6243				2.54	63.5
691	ACMA	branch_dead	428	Dead branch (assume to incl. bark)	1146	Branches dead	Snell and Little 1983	Harmon et al. 1996		ln(y) = b0 + b1 * ln(x)	kg	dbh (cm)		-6.4918	2.5033				5.08	45.72
866	ALRU	branch_dead	273	Dead branch (wood & bark)	1391	Branches dead	Koerper (unpublished) in Means et al. 1994			ln(y) = b0 + b1 * ln(x)	g	dbh (cm)		-6.014345	4.3225				9.1	39.6
867	ALRU	branch_live	265	Live branch	1394	Branches total (live + dead)	Binkley 1983 in Means et al. 1994			ln(y) = b0 + b1 * ln(x)	g	dbh (cm)		2.20	2.7				6	20
871	ALRU	branch_live	274	Live branch (wood & bark)	1390	Branches live	Koerper (unpublished) in Means et al. 1994	Harmon et al. 1996?		ln(y) = b0 + b1 * ln(x)	g	dbh (cm)		-0.911945	3.4886				9.1	39.6
875	ALRU	foliage_total	264	Total foliage	1399	Foliage total	Binkley 1983 in Means et al. 1994			ln(y) = b0 + b1 * ln(x)	g	dbh (cm)		3.20	1.89				6	20
880	ALRU	foliage_total	272	Total foliage	1401	Foliage total	Koerper (unpublished) in Means et al. 1994	Harmon et al. 1996		ln(y) = b0 + b1 * ln(x)	g	dbh (cm)		-2.4473	3.2434				9.1	39.6
883	ALRU	stem_bark	275	Stem bark	1383	Stem (bark only)	Koerper (unpublished) in Means et al. 1994	Harmon et al. 1996	Hiserote and Waddell 2004	ln(y) = b0 + b1 * ln(x)	g	dbh (cm)		2.265355	2.4617				9.1	39.6
884	ALRU	stem_wood_plus_bark	266	Total stem	1384	Stem (wood + bark)	Binkley 1983 in Means et al. 1994			ln(y) = b0 + b1 * ln(x)	g	dbh (cm)		3.97	2.56				6	20
889	ALRU	stem_wood	276	Stem wood	1382	Stem (wood only)	Koerper (unpublished) in Means et al. 1994	Harmon et al. 1996		ln(y) = b0 + b1 * ln(x)	g	dbh (cm)		4.238755	2.4618				9.1	39.6	Originally listed as live branch in BIOPAK, but code = BSW = biomass stem wood
1393	PISI	branch_live	466	Live branch	421	Branches total (live + dead)	Bormann 1990	Harmon et al. 1996		ln(y) = b0 + b1 * ln(x)	g	dbh (cm)		1.71866	2.518				3	77.7	Jenkins et al. 2004 = branch_total J#421
1404	PISI	stem_bark	370	Stem bark	412	Stem (bark only)	Franklin 2002 (as volume equation)			ln(y) = b0 + b1 * ln(x)	g	dbh (cm)		3.12725	2.0887				20.7	176	Mark Harmon fit volume equation, Joe Means converted to biomass for BIOPAK
1405	PISI	stem_bark	310	Stem bark	411	Stem (bark only)	Harmon et al. 1996			ln(y) = b0 + b1 * ln(x)	g	dbh (cm)		4.67842	1.7059				35.4	283
1406	PISI	stem_bark	403	Stem bark	413	Stem (bark only)	Franklin 2002 (as volume equation)			ln(y) = b0 + b1 * ln(x)	g	dbh (cm)		2.68332	2.1245				24.3	41.5	Mark Harmon fit volume equation, Joe Means converted to biomass for BIOPAK
1409	PISI	stem_wood_plus_bark	371	Total stem	416	Stem (wood + bark)	Franklin 2002 (as volume equation)			ln(y) = b0 + b1 * ln(x)	g	dbh (cm)		4.01301	2.4765				20.7	176	Mark Harmon fit volume equation, Joe Means converted to biomass for BIOPAK
1410	PISI	stem_wood_plus_bark	311	Total stem	415	Stem (wood + bark)	Franklin 2002 (as volume equation)			ln(y) = b0 + b1 * ln(x)	g	dbh (cm)		4.84948	2.332				35.4	283	Mark Harmon fit volume equation, Joe Means converted to biomass for BIOPAK
1411	PISI	stem_wood_plus_bark	404	Total stem	417	Stem (wood + bark)	Franklin 2002 (as volume equation)			ln(y) = b0 + b1 * ln(x)	g	dbh (cm)		5.47616	2.012				24.3	41.5	Mark Harmon fit volume equation, Joe Means converted to biomass for BIOPAK
1412	PISI	stem_wood	369	Stem wood (without bark)	409	Stem (wood only)	Franklin 2002 (as volume equation)			ln(y) = b0 + b1 * ln(x)	g	dbh (cm)		3.83116	2.4995				20.7	176	Mark Harmon fit volume equation, Joe Means converted to biomass for BIOPAK
1413	PISI	stem_wood	309	Stem wood (without bark)	408	Stem (wood only)	Harmon et al. 1996			ln(y) = b0 + b1 * ln(x)	g	dbh (cm)		4.64131	2.3633				35.4	283
1414	PISI	stem_wood	402	Stem wood (without bark)	410	Stem (wood only)	Franklin 2002 (as volume equation)			ln(y) = b0 + b1 * ln(x)	g	dbh (cm)		5.42645	2.0004				24.3	41.5	Mark Harmon fit volume equation, Joe Means converted to biomass for BIOPAK
1459	PSME	aboveground_total	759	aboveground total (without dead branches)			St.Clair 1992 (unpublished) in Means et al. 1994			ln(y) = b0 + b1 * ln(x) + b2 * ln(z)	g	dbh (cm)	ht (cm)	-0.6484	1.848	0.924			8.9	26.1
1465	PSME	aboveground_total	1095	Total aboveground			Halpern and Miller (unpublished) in Means et al. 1994			ln(y) = b0 + b1 * ln(x)	g	ht (cm)		-6.135	2.355				3	24
1472	PSME	branch_live	764	branches live			St.Clair 1992 (unpublished) in Means et al. 1994			ln(y) = b0 + b1 * ln(x) + b2 * ln(z)	g	dbh (cm)	ht (cm)	-3.0332	1.92	0.96			8.9	26.1
1486	PSME	crown_live	761	crown, live (without dead branches)			St.Clair 1992 (unpublished) in Means et al. 1994			ln(y) = b0 + b1 * ln(x) + b2 * ln(z)	g	dbh (cm)	ht (cm)	-2.3458	1.902	0.951			8.9	26.1
1500	PSME	foliage_total	765	foliage total			St.Clair 1992 (unpublished) in Means et al. 1994			ln(y) = b0 + b1 * ln(x) + b2 * ln(z)	g	dbh (cm)	ht (cm)	-3.0295	1.978	0.936			8.9	26.1
1505	PSME	foliage_total	247	Total foliage	880	Foliage total	McCain (unpublished) in Means et al. 1994			ln(y) = b0 + b1 * ln(x)	g	dbh (cm)		8.6918	0.711272				110	190
1511	PSME	stem_bark	763	stem bark			St.Clair 1992 (unpublished) in Means et al. 1994			ln(y) = b0 + b1 * ln(x) + b2 * ln(z)	g	dbh (cm)	ht (cm)	-2.6432	1.778	0.889			8.9	26.1
1517	PSME	stem_bark	254	Stem bark	815	Stem (bark only)	Franklin 2002 (as volume equation)			ln(y) = b0 + b1 * ln(x)	g	dbh (cm)		2.78268	2.4785				17	212.7	Mark Harmon fit volume equation, Joe Means converted to biomass for BIOPAK
1518	PSME	stem_bark	364	Stem bark	819	Stem (bark only)	Franklin 2002 (as volume equation)			ln(y) = b0 + b1 * ln(x)	g	dbh (cm)		1.50661	2.7023				24.6	206.5	Mark Harmon fit volume equation, Joe Means converted to biomass for BIOPAK
1519	PSME	stem_bark	328	Stem bark	816	Stem (bark only)	Franklin 2002 (as volume equation)			ln(y) = b0 + b1 * ln(x)	g	dbh (cm)		4.16422	2.2136				31.5	215	Mark Harmon fit volume equation, Joe Means converted to biomass for BIOPAK
1520	PSME	stem_bark	343	Stem bark	817	Stem (bark only)	Harmon et al. 1996			ln(y) = b0 + b1 * ln(x)	g	dbh (cm)		2.82252	2.4818				17.2	177.4
1521	PSME	stem_bark	352	Stem bark	818	Stem (bark only)	Franklin 2002 (as volume equation)			ln(y) = b0 + b1 * ln(x)	g	dbh (cm)		4.55436	2.0687				38.6	161	Mark Harmon fit volume equation, Joe Means converted to biomass for BIOPAK
1525	PSME	stem_wood_plus_bark	760	stem total			St.Clair 1992 (unpublished) in Means et al. 1994			ln(y) = b0 + b1 * ln(x) + b2 * ln(z)	g	dbh (cm)	ht (cm)	-0.8420	1.83	0.915			8.9	26.1
1530	PSME	stem_wood_plus_bark	256	Total stem	831	Stem (wood + bark)	Franklin 2002 (as volume equation)			ln(y) = b0 + b1 * ln(x)	g	dbh (cm)		4.63126	2.4247				17	212.7	Mark Harmon fit volume equation, Joe Means converted to biomass for BIOPAK
1531	PSME	stem_wood_plus_bark	365	Total stem	830	Stem (wood + bark)	Franklin 2002 (as volume equation)			ln(y) = b0 + b1 * ln(x)	g	dbh (cm)		4.05753	2.5277				24.6	206.5	Mark Harmon fit volume equation, Joe Means converted to biomass for BIOPAK
1532	PSME	stem_wood_plus_bark	329	Total stem	827	Stem (wood + bark)	Franklin 2002 (as volume equation)			ln(y) = b0 + b1 * ln(x)	g	dbh (cm)		4.56804	2.4367				31.5	215	Mark Harmon fit volume equation, Joe Means converted to biomass for BIOPAK
1533	PSME	stem_wood_plus_bark	344	Total stem	828	Stem (wood + bark)	Franklin 2002 (as volume equation)			ln(y) = b0 + b1 * ln(x)	g	dbh (cm)		4.93293	2.3602				17.2	177.4	Mark Harmon fit volume equation, Joe Means converted to biomass for BIOPAK
1534	PSME	stem_wood_plus_bark	353	Total stem	829	Stem (wood + bark)	Franklin 2002 (as volume equation)			ln(y) = b0 + b1 * ln(x)	g	dbh (cm)		5.86087	2.1901				38.6	161	Mark Harmon fit volume equation, Joe Means converted to biomass for BIOPAK
1536	PSME	stem_wood	762	stem wood			St.Clair 1992 (unpublished) in Means et al. 1994			ln(y) = b0 + b1 * ln(x) + b2 * ln(z)	g	dbh (cm)	ht (cm)	-1.0164	1.838	0.919			8.9	26.1
1542	PSME	stem_wood	255	Stem wood	791	Stem (wood only)	Franklin 2002 (as volume equation)			ln(y) = b0 + b1 * ln(x)	g	dbh (cm)		4.43007	2.4153				17	212.7	Mark Harmon fit volume equation, Joe Means converted to biomass for BIOPAK
1543	PSME	stem_wood	363	Stem wood	795	Stem (wood only)	Franklin 2002 (as volume equation)			ln(y) = b0 + b1 * ln(x)	g	dbh (cm)		3.9621	2.503				24.6	206.5	Mark Harmon fit volume equation, Joe Means converted to biomass for BIOPAK
1544	PSME	stem_wood	327	Stem wood	792	Stem (wood only)	Franklin 2002 (as volume equation)			ln(y) = b0 + b1 * ln(x)	g	dbh (cm)		3.99758	2.493				31.5	215	Mark Harmon fit volume equation, Joe Means converted to biomass for BIOPAK
1545	PSME	stem_wood	342	Stem wood	793	Stem (wood only)	Harmon et al. 1996			ln(y) = b0 + b1 * ln(x)	g	dbh (cm)		4.81136	2.3323				17.2	177.4
1546	PSME	stem_wood	351	Stem wood	794	Stem (wood only)	Franklin 2002 (as volume equation)			ln(y) = b0 + b1 * ln(x)	g	dbh (cm)		5.57446	2.2145				38.6	161	Mark Harmon fit volume equation, Joe Means converted to biomass for BIOPAK
1793	TSHE	branch_dead	544	Dead branch	1066	Branches dead	Sachs 1983			ln(y) = b0 + b1 * ln(x)	g	dbh (cm)		-0.65124	2.805				9.9	47.8
1794	TSHE	branch_dead	545	Dead branch	1067	Branches dead	Sachs 1983	Harmon et al. 1996		ln(y) = b0 + b1 * ln(x)	g	dbh (cm)		-0.17724	2.805				9.9	47.8
1797	TSHE	branch_live	542	Live branch	1059 (part)	Branches live	Sachs 1983			y = e^(b0 + b1 * ln(x)) + e^(b2 + b3 * ln(x))	kg	dbh (cm)		-4.57	2.271	-6.611	2.431		9.9	47.8
1798	TSHE	branch_live	543	Live branch	1060 (part)	Branches live	Sachs 1983			y = e^(b0 + b1 * ln(x)) + e^(b2 + b3 * ln(x))	kg	dbh (cm)		-4.876	2.271	-6.611	2.431		9.9	47.8
1815	TSHE	foliage_total	175	Total foliage	1075	Foliage total	Sachs 1983			ln(y) = b0 + b1 * ln(x)	g	dbh (cm)		0.38376	2.659				9.9	47.8
1821	TSHE	stem_bark	174	Stem bark	1045	Stem (bark only)	Sachs 1983			ln(y) = b0 + b1 * ln(x)	g	dbh (cm)		2.53676	2.259				9.9	47.8
1822	TSHE	stem_bark	373	Stem bark	1042	Stem (bark only)	Franklin 2002 (as volume equation)			ln(y) = b0 + b1 * ln(x)	g	dbh (cm)		3.35027	2.0831				19.3	121.6	Mark Harmon fit volume equation, Joe Means converted to biomass for BIOPAK
1823	TSHE	stem_bark	376	Stem bark	1043	Stem (bark only)	Franklin 2002 (as volume equation)			ln(y) = b0 + b1 * ln(x)	g	dbh (cm)		5.36177	1.5855				27.5	73.4	Mark Harmon fit volume equation, Joe Means converted to biomass for BIOPAK
1824	TSHE	stem_bark	313	Stem bark	1037	Stem (bark only)	Franklin 2002 (as volume equation)			ln(y) = b0 + b1 * ln(x)	g	dbh (cm)		3.50255	2.0166				19.6	172.3	Mark Harmon fit volume equation, Joe Means converted to biomass for BIOPAK
1825	TSHE	stem_bark	406	Stem bark	1044	Stem (bark only)	Franklin 2002 (as volume equation)			ln(y) = b0 + b1 * ln(x)	g	dbh (cm)		5.56211	1.3129				25.6	45.7	Mark Harmon fit volume equation, Joe Means converted to biomass for BIOPAK
1828	TSHE	stem_bark	367	Stem bark	1041	Stem (bark only)	Franklin 2002 (as volume equation)			ln(y) = b0 + b1 * ln(x)	g	dbh (cm)		0.729961	2.7876				15.3	134.7	Mark Harmon fit volume equation, Joe Means converted to biomass for BIOPAK
1830	TSHE	stem_bark	257	Stem bark	1036	Stem (bark only)	Franklin 2002 (as volume equation)			ln(y) = b0 + b1 * ln(x)	g	dbh (cm)		2.29441	2.4109				8.9	134.7	Mark Harmon fit volume equation, Joe Means converted to biomass for BIOPAK
1831	TSHE	stem_bark	334	Stem bark	1038	Stem (bark only)	Franklin 2002 (as volume equation)			ln(y) = b0 + b1 * ln(x)	g	dbh (cm)		2.43834	2.3623				8.9	113.3	Mark Harmon fit volume equation, Joe Means converted to biomass for BIOPAK
1832	TSHE	stem_bark	349	Stem bark	1039	Stem (bark only)	Harmon et al. 1996			ln(y) = b0 + b1 * ln(x)	g	dbh (cm)		2.54804	2.3474				14.4	114.8
1833	TSHE	stem_bark	358	Stem bark	1040	Stem (bark only)	Franklin 2002 (as volume equation)			ln(y) = b0 + b1 * ln(x)	g	dbh (cm)		0.749764	2.8795				24.7	56	Mark Harmon fit volume equation, Joe Means converted to biomass for BIOPAK
1835	TSHE	stem_wood_plus_bark	374	Total stem	1052	Stem (wood + bark)	Franklin 2002 (as volume equation)			ln(y) = b0 + b1 * ln(x)	g	dbh (cm)		4.62185	2.3938				19.3	121.6	Mark Harmon fit volume equation, Joe Means converted to biomass for BIOPAK
1836	TSHE	stem_wood_plus_bark	377	Total stem	1053	Stem (wood + bark)	Franklin 2002 (as volume equation)			ln(y) = b0 + b1 * ln(x)	g	dbh (cm)		6.07745	2.0696				27.5	73.4	Mark Harmon fit volume equation, Joe Means converted to biomass for BIOPAK
1837	TSHE	stem_wood_plus_bark	314	Total stem	1047	Stem (wood + bark)	Franklin 2002 (as volume equation)			ln(y) = b0 + b1 * ln(x)	g	dbh (cm)		4.71223	2.3863				19.6	172.3	Mark Harmon fit volume equation, Joe Means converted to biomass for BIOPAK
1838	TSHE	stem_wood_plus_bark	407	Total stem	1054	Stem (wood + bark)	Franklin 2002 (as volume equation)			ln(y) = b0 + b1 * ln(x)	g	dbh (cm)		6.29954	1.8743				25.6	45.7	Mark Harmon fit volume equation, Joe Means converted to biomass for BIOPAK
1843	TSHE	stem_wood_plus_bark	368	Total stem	1051	Stem (wood + bark)	Franklin 2002 (as volume equation)			ln(y) = b0 + b1 * ln(x)	g	dbh (cm)		3.45132	2.6741				15.3	134.7	Mark Harmon fit volume equation, Joe Means converted to biomass for BIOPAK
1844	TSHE	stem_wood_plus_bark	259	Total stem	1055	Stem (wood + bark)	Franklin 2002 (as volume equation)			ln(y) = b0 + b1 * ln(x)	g	dbh (cm)		3.91077	2.5989				8.9	134.7	Mark Harmon fit volume equation, Joe Means converted to biomass for BIOPAK
1845	TSHE	stem_wood_plus_bark	335	Total stem	1048	Stem (wood + bark)	Franklin 2002 (as volume equation)			ln(y) = b0 + b1 * ln(x)	g	dbh (cm)		3.49687	2.7017				8.9	113.3	Mark Harmon fit volume equation, Joe Means converted to biomass for BIOPAK
1846	TSHE	stem_wood_plus_bark	350	Total stem	1049	Stem (wood + bark)	Franklin 2002 (as volume equation)			ln(y) = b0 + b1 * ln(x)	g	dbh (cm)		4.30071	2.5095				14.4	114.8	Mark Harmon fit volume equation, Joe Means converted to biomass for BIOPAK
1847	TSHE	stem_wood_plus_bark	359	Total stem	1050	Stem (wood + bark)	Franklin 2002 (as volume equation)			ln(y) = b0 + b1 * ln(x)	g	dbh (cm)		2.43572	3.0203				24.7	56	Mark Harmon fit volume equation, Joe Means converted to biomass for BIOPAK
1849	TSHE	stem_wood	173	Stem wood	1029	Stem (wood only)	Sachs 1983			ln(y) = b0 + b1 * ln(x)	g	dbh (cm)		4.2268	2.447				9.9	47.8
1850	TSHE	stem_wood	372	Stem wood	1026	Stem (wood only)	Franklin 2002 (as volume equation)			ln(y) = b0 + b1 * ln(x)	g	dbh (cm)		4.42466	2.4215				19.3	121.6	Mark Harmon fit volume equation, Joe Means converted to biomass for BIOPAK
1852	TSHE	stem_wood	312	Stem wood	1021	Stem (wood only)	Franklin 2002 (as volume equation)			ln(y) = b0 + b1 * ln(x)	g	dbh (cm)		4.49146	2.4222				19.6	172.3	Mark Harmon fit volume equation, Joe Means converted to biomass for BIOPAK
1853	TSHE	stem_wood	405	Stem wood	1028	Stem (wood only)	Franklin 2002 (as volume equation)			ln(y) = b0 + b1 * ln(x)	g	dbh (cm)		6.05466	1.9237				25.6	45.7	Mark Harmon fit volume equation, Joe Means converted to biomass for BIOPAK
1856	TSHE	stem_wood	366	Stem wood	1025	Stem (wood only)	Franklin 2002 (as volume equation)			ln(y) = b0 + b1 * ln(x)	g	dbh (cm)		3.37908	2.6648				15.3	134.7	Mark Harmon fit volume equation, Joe Means converted to biomass for BIOPAK
1858	TSHE	stem_wood	258	Stem wood	1020	Stem (wood only)	Franklin 2002 (as volume equation)			ln(y) = b0 + b1 * ln(x)	g	dbh (cm)		3.70132	2.6253				8.9	134.7	Mark Harmon fit volume equation, Joe Means converted to biomass for BIOPAK
1859	TSHE	stem_wood	333	Stem wood	1022	Stem (wood only)	Franklin 2002 (as volume equation)			ln(y) = b0 + b1 * ln(x)	g	dbh (cm)		3.2039	2.7429				8.9	113.3	Mark Harmon fit volume equation, Joe Means converted to biomass for BIOPAK
1860	TSHE	stem_wood	348	Stem wood	1023	Stem (wood only)	Harmon et al. 1996			ln(y) = b0 + b1 * ln(x)	g	dbh (cm)		4.09842	2.5353				14.4	114.8
1861	TSHE	stem_wood	357	Stem wood	1024	Stem (wood only)	Franklin 2002 (as volume equation)			ln(y) = b0 + b1 * ln(x)	g	dbh (cm)		2.25724	3.0358				24.7	56	Mark Harmon fit volume equation, Joe Means converted to biomass for BIOPAK
1910	ALRU	crown_total	652	crown, live & dead			Zavitkovski and Stevens 1972			y = b0 + b1 *((x^2 * z)/100) + b2*((x^2 * z)/100)^2	kg	dbh (cm)	ht(m)	0.01	0.48	-0.0009			4	27
1957	TSHE	branch_large_gt2.5cm_total			1062	Branches live 2.5-7.6 cm	Krumlik 1974 in Stanek and State 1978			log10(y) = b0 + b1 * log10(x)	kg	dbh (m)		3.27	3.868				0.16	0.49
1958	TSHE	branch_med_0.64to2.5cm_total			1061	Branches live < 2.5 cm	Krumlik 1974 in Stanek and State 1978			log10(y) = b0 + b1 * log10(x)	kg	dbh (m)		2.366	1.477				0.1524	1.27
1959	TSHE	branch_small_lt0.64cm_plus_foliage_total			1078	Foliage + twigs	Krumlik 1974 in Stanek and State 1978			log10(y) = b0 + b1 * log10(x)	kg	dbh (m)		2.42	1.837				0.1524	1.27
1978	PSME	stem_wood			778	Stem (wood only)	Feller 1992			ln(y) = b0 + b1 * ln(x)	kg	dbh (cm)		-4.146	2.895				5	56
1979	PSME	stem_bark			802	Stem (bark only)	Feller 1992			ln(y) = b0 + b1 * ln(x)	kg	dbh (cm)		-6.088	2.853				5	56
1980	PSME	branch_live			837	Branches live	Feller 1992			ln(y) = b0 + b1 * ln(x)	kg	dbh (cm)		-1.466	1.566				5	56
1981	PSME	branch_dead			848	Branches dead	Feller 1992			ln(y) = b0 + b1 * ln(x)	kg	dbh (cm)		-10.595	3.648				5	56
1982	PSME	foliage_total			866	Foliage total	Feller 1992			ln(y) = b0 + b1 * ln(x)	kg	dbh (cm)		-1.239	1.285				5	56
1983	PSME	stem_wood			779	Stem (wood only)	Feller 1992			ln(y) = b0 + b1 * ln(x)	kg	dbh (cm)		-4.014	2.927				6	29
1984	PSME	stem_bark			803	Stem (bark only)	Feller 1992			ln(y) = b0 + b1 * ln(x)	kg	dbh (cm)		-5.394	2.853				6	29
1985	PSME	branch_live			838	Branches live	Feller 1992			ln(y) = b0 + b1 * ln(x)	kg	dbh (cm)		-2.946	1.904				6	29
1986	PSME	branch_dead			849	Branches dead	Feller 1992			ln(y) = b0 + b1 * ln(x)	kg	dbh (cm)		-5.596	1.866				6	29
1987	PSME	foliage_total			867	Foliage total	Feller 1992			ln(y) = b0 + b1 * ln(x)	kg	dbh (cm)		-2.029	1.46				6	29
1988	PSME	stem_wood			780	Stem (wood only)	Feller 1992 with Standish data			ln(y) = b0 + b1 * ln(x)	kg	dbh (cm)		-4.194	2.827				5	64
1989	PSME	stem_bark			804	Stem (bark only)	Feller 1992 with Standish data			ln(y) = b0 + b1 * ln(x)	kg	dbh (cm)		-5.456	2.659				5	64
1990	PSME	branch_live			839	Branches live	Feller 1992 with Standish data			ln(y) = b0 + b1 * ln(x)	kg	dbh (cm)		-2.829	1.937				5	64
1991	PSME	foliage_total			868	Foliage total	Feller 1992 with Standish data			ln(y) = b0 + b1 * ln(x)	kg	dbh (cm)		-2.203	1.636				5	64
1992	PSME	stem_wood			781	Stem (wood only)	Feller 1992 with Standish data			ln(y) = b0 + b1 * ln(x)	kg	dbh (cm)		-4.291	2.866				5	35
1993	PSME	stem_bark			805	Stem (bark only)	Feller 1992 with Standish data			ln(y) = b0 + b1 * ln(x)	kg	dbh (cm)		-5.505	2.678				5	35
1994	PSME	branch_live			840	Branches live	Feller 1992 with Standish data			ln(y) = b0 + b1 * ln(x)	kg	dbh (cm)		-2.914	1.97				5	35
1995	PSME	foliage_total			869	Foliage total	Feller 1992 with Standish data			ln(y) = b0 + b1 * ln(x)	kg	dbh (cm)		-2.515	1.76				5	35
2023	PSME	branch_dead			852	Branches dead	Grier et al. 1984			ln(y) = b0 + b1 * ln(x)	kg	dbh (cm)		-4.416	2.132				9	30
2206	PSME	aboveground_total			758	Whole tree (aboveground)	Barclay et al. 1986			ln(y) = ln(b0) + b1 * ln(x)	g	dbh (cm)		119.42	2.36				5	25
2207	PSME	aboveground_total			759	Whole tree (aboveground)	Barclay et al. 1986			ln(y) = ln(b0) + b1 * ln(x)	g	dbh (cm)		117.2	2.36				5	25
2208	PSME	aboveground_total			760	Whole tree (aboveground)	Barclay et al. 1986			ln(y) = ln(b0) + b1 * ln(x)	g	dbh (cm)		111.6	2.38				5	25
2209	PSME	aboveground_total			761	Whole tree (aboveground)	Barclay et al. 1986			ln(y) = ln(b0) + b1 * ln(x)	g	dbh (cm)		95.64	2.43				5	25
2210	PSME	stem_wood			771	Stem (wood only)	Barclay et al. 1986			ln(y) = ln(b0) + b1 * ln(x)	g	dbh (cm)		99.61	2.28				5	25
2211	PSME	stem_wood			772	Stem (wood only)	Barclay et al. 1986			ln(y) = ln(b0) + b1 * ln(x)	g	dbh (cm)		101.78	2.26				5	25
2212	PSME	stem_wood			773	Stem (wood only)	Barclay et al. 1986			ln(y) = ln(b0) + b1 * ln(x)	g	dbh (cm)		80.64	2.34				5	25
2213	PSME	stem_wood			774	Stem (wood only)	Barclay et al. 1986			ln(y) = ln(b0) + b1 * ln(x)	g	dbh (cm)		59.41	2.44				5	25
2214	PSME	stem_bark			797	Stem (bark only)	Barclay et al. 1986			ln(y) = ln(b0) + b1 * ln(x)	g	dbh (cm)		16.31	2.3				5	25
2215	PSME	stem_bark			798	Stem (bark only)	Barclay et al. 1986			ln(y) = ln(b0) + b1 * ln(x)	g	dbh (cm)		27.16	2.09				5	25
2216	PSME	stem_bark			799	Stem (bark only)	Barclay et al. 1986			ln(y) = ln(b0) + b1 * ln(x)	g	dbh (cm)		15.9	2.28				5	25
2217	PSME	stem_bark			800	Stem (bark only)	Barclay et al. 1986			ln(y) = ln(b0) + b1 * ln(x)	g	dbh (cm)		15.23	2.28				5	25
2218	PSME	branch_live			833	Branches live	Barclay et al. 1986			y = e^(ln(b0) + b1 * ln(x)) + e^(ln(b2) + b3 * ln(x))	g	dbh (cm)		1.64	2.96	0.29	2.51		5	25
2219	PSME	branch_live			834	Branches live	Barclay et al. 1986			y = e^(ln(b0) + b1 * ln(x)) + e^(ln(b2) + b3 * ln(x))	g	dbh (cm)		1.14	3.15	0.15	2.79		5	25
2220	PSME	branch_live			835	Branches live	Barclay et al. 1986			y = e^(ln(b0) + b1 * ln(x)) + e^(ln(b2) + b3 * ln(x))	g	dbh (cm)		4.95	2.71	0.98	2.12		5	25
2221	PSME	branch_live			836	Branches live	Barclay et al. 1986			y = e^(ln(b0) + b1 * ln(x)) + e^(ln(b2) + b3 * ln(x))	g	dbh (cm)		9.99	2.49	0.41	2.44		5	25
2222	PSME	branch_dead			844	Branches dead	Barclay et al. 1986			ln(y) = ln(b0) + b1 * ln(x)	g	dbh (cm)		8.75	2.2				5	25
2223	PSME	branch_dead			845	Branches dead	Barclay et al. 1986			ln(y) = ln(b0) + b1 * ln(x)	g	dbh (cm)		7.89	2.23				5	25
2224	PSME	branch_dead			846	Branches dead	Barclay et al. 1986			ln(y) = ln(b0) + b1 * ln(x)	g	dbh (cm)		0.36	3.06				5	25
2225	PSME	branch_dead			847	Branches dead	Barclay et al. 1986			ln(y) = ln(b0) + b1 * ln(x)	g	dbh (cm)		0.04	3.69				5	25
2226	PSME	foliage_new			883	Foliage new	Barclay et al. 1986			ln(y) = ln(b0) + b1 * ln(x)	g	dbh (cm)		0.68	2.74				5	25
2227	PSME	foliage_new			884	Foliage new	Barclay et al. 1986			ln(y) = ln(b0) + b1 * ln(x)	g	dbh (cm)		0.72	2.73				5	25
2228	PSME	foliage_new			885	Foliage new	Barclay et al. 1986			ln(y) = ln(b0) + b1 * ln(x)	g	dbh (cm)		3.91	2.2				5	25
2229	PSME	foliage_new			886	Foliage new	Barclay et al. 1986			ln(y) = ln(b0) + b1 * ln(x)	g	dbh (cm)		0.37	2.98				5	25
2230	PSME	foliage_old			896	Foliage old	Barclay et al. 1986			ln(y) = ln(b0) + b1 * ln(x)	g	dbh (cm)		1.82	2.84				5	25
2231	PSME	foliage_old			897	Foliage old	Barclay et al. 1986			ln(y) = ln(b0) + b1 * ln(x)	g	dbh (cm)		2.16	2.8				5	25
2232	PSME	foliage_old			898	Foliage old	Barclay et al. 1986			ln(y) = ln(b0) + b1 * ln(x)	g	dbh (cm)		13.08	2.24				5	25
2233	PSME	foliage_old			899	Foliage old	Barclay et al. 1986			ln(y) = ln(b0) + b1 * ln(x)	g	dbh (cm)		13.9	2.24				5	25
2234	PSME	twigs_live			906	Twigs total	Barclay et al. 1986			ln(y) = ln(b0) + b1 * ln(x)	g	dbh (cm)		0.29	2.51				5	25
2235	PSME	twigs_live			907	Twigs total	Barclay et al. 1986			ln(y) = ln(b0) + b1 * ln(x)	g	dbh (cm)		0.15	2.79				5	25
2236	PSME	twigs_live			908	Twigs total	Barclay et al. 1986			ln(y) = ln(b0) + b1 * ln(x)	g	dbh (cm)		0.98	2.12				5	25
2237	PSME	twigs_live			909	Twigs total	Barclay et al. 1986			ln(y) = ln(b0) + b1 * ln(x)	g	dbh (cm)		0.41	2.44				5	25
2239	TSHE	abovestump_30cm_total			1015	Whole tree (above stump)	Krumlik 1974 in Jenkins et al. 2004			log10(y) = b0 + b1 * log10(x)	kg	dbh (m)		3.68	2.135				0.16	0.49	Jenkins et al. 2004 says cm, seems like m works better
2240	TSHE	abovestump_30cm_stem_wood			1019	Stem (wood only)	Krumlik 1974 in Jenkins et al. 2004			log10(y) = b0 + b1 * log10(x)	kg	dbh (m)		3.455	2.12				0.16	0.49	Jenkins et al. 2004 says cm, seems like m works better
2242	TSHE	foliage_total			1072	Foliage total	Krumlik 1974 in Jenkins et al. 2004			log10(y) = b0 + b1 * log10(x)	kg	dbh (m)		2.508	2.454				0.16	0.49	Jenkins et al. 2004 says cm, seems like m works better
2243	PSME	abovestump_15cm_total			769	Whole tree (above stump)	Marshall and Wang 1995 in Jenkins et al. 2004			y = b0 * (x ^ b1)	kg	dbh (cm)		0.08	2.5282				5	54
2244	PSME	abovestump_15cm_stem_wood			790	Stem (wood only)	Marshall and Wang 1995 in Jenkins et al. 2004			y = b0 * (x ^ b1)	kg	dbh (cm)		0.0336	2.6518				5	54
2245	PSME	abovestump_15cm_stem_bark			814	Stem (bark only)	Marshall and Wang 1995 in Jenkins et al. 2004			y = b0 * (x ^ b1)	kg	dbh (cm)		0.0113	2.5772				5	54
2246	PSME	abovestump_15cm_stem_wood_plus_bark			826	Stem (wood + bark)	Marshall and Wang 1995 in Jenkins et al. 2004			y = b0 * (x ^ b1)	kg	dbh (cm)		0.0451	2.6343				5	54
2247	PSME	branch_total			861	Branches total (live + dead)	Marshall and Wang 1995 in Jenkins et al. 2004			y = b0 * (x ^ b1)	kg	dbh (cm)		0.0088	2.584				5	54
2248	PSME	foliage_total			879	Foliage total	Marshall and Wang 1995 in Jenkins et al. 2004			y = b0 * (x ^ b1)	kg	dbh (cm)		0.0423	1.8619				5	54
2250	PSME	roots_coarse			923	Roots, coarse > 3 mm dia	Thies and Cunningham 1996			ln(y) = b0 + b1 * ln(x)	kg	dbh (cm)		-3.57956	2.33				22.1	54.6

## Sheet: Extra equations
This study's equation #	Species code	This study's component name	Equation source(s)	Equation form	y units	x	z	b0, uncorrected	b1	b2	b3	b4	Minimum x	Maximum x	Minimum z	Maximum z	R2	n	MSE	Corrected?	Original b0	Original study location	Tree age	Notes
192	PSME	crown_live	Snell and Anholt 1981	ln(y) = b0 + b1 * ln(x)	lb	dbh (in)		0.0623	1.949				1	87			0.91	173	51529	yes	0.0623	WWA, ID, MT		MSE in arithmatic units; uncorrection did not work correctly, so left transformed
193	PSME	crown_live	Snell and Anholt 1981	y = e^(b0 + b1 * ln(z) + b2 * (z/x))	lb	dbh (in)	ht (ft)	-0.7224	1.888	-0.3873			1	87			0.97	108	56548.8	yes	-0.7224	WWA, ID, MT		MSE in arithmatic units; uncorrection did not work correctly, so left transformed
194	TSHE	crown_live	Snell and Anholt 1981	ln(y) = b0 + b1 * ln(x)	lb	dbh (in)		0.3157	1.907				1	47			0.94	58	38416	yes	0.3157	WWA, ID, MT		MSE in arithmatic units; uncorrection did not work correctly, so left transformed
195	TSHE	crown_live	Snell and Anholt 1981	ln(y) = b0 + b1 * ln(x) + b2 * ln(z)	lb	dbh (in)	ht (ft)	4.577	3.228	-1.76			1	47			0.97	32	17344.9		4.577	WWA, ID, MT		equation apparently uncorrected
196	PSME	crown_dead	Snell and Anholt 1981	y = b0 + b1 * 9.8^3 + b2 * (x^2 - 9.8^2)	lb	dbh (in)		22.46	0.001	0.2425			1	10			0.97	90			22.46	WWA		For trees DBH <= 9.8 inches
197	PSME	crown_dead	Snell and Anholt 1981	y = b0 + b1 * x^3	lb	dbh (in)		22.46	0.001				11	90			0.97	90			22.46	WWA		For trees DBH > 9.8 inches
239	PSME	aboveground_total	Long and Turner 1975	log10(y) = b0 + b1 * log10(x)	kg	dbh (cm)		-0.85223	2.30609				5	30			0.99				-0.85223	partially from west-central WA		Estimated DBH range; partially from Dice 1970 data
242	PSME	branch_live_large_gt2.5cm	Standish et al. 1985	y = b0 + b1 * x^2*z	kg	dbh (m)	ht (m)	1.4	6				0.045	0.66	4.1	44	0.64	49	389.273		1.4	coastal BC	9 to 86
243	PSME	branch_live_med_0.5to2.5cm_plus_top	Standish et al. 1985	y = b0 + b1 * x^2*z	kg	dbh (m)	ht (m)	9	2.2				0.045	0.66	4.1	44	0.45	49	55.8009		9	coastal BC	9 to 86
246	PSME	branch_dead	Standish et al. 1985	y = b0 + b1 * x^2*z	kg	dbh (m)	ht (m)	1.6	1				0.045	0.66	4.1	44	0.69	49			1.6	coastal BC	9 to 86
250	PISI	branch_live_large_gt2.5cm	Standish et al. 1985	y = b0 + b1 * x^2*z	kg	dbh (m)	ht (m)	0.3	6.7				0.053	0.451	4.6	22.5	0.42	40	25		0.3	BC	13 to 78
251	PISI	branch_live_med_0.5to2.5cm_plus_top	Standish et al. 1985	y = b0 + b1 * x^2*z	kg	dbh (m)	ht (m)	6.7	10.5				0.053	0.451	4.6	22.5	0.41	40	30.6916		6.7	BC	13 to 78
282	TSHE	branch_live_large_gt2.5cm	Standish et al. 1985	y = b0 + b1 * x^2*z	kg	dbh (m)	ht (m)	1	5.8				0.031	0.705	3.5	43.7	0.67	70	1188.87		1	BC	11 to 253
283	TSHE	branch_live_med_0.5to2.5cm_plus_top	Standish et al. 1985	y = b0 + b1 * x^2*z	kg	dbh (m)	ht (m)	8.2	3.9				0.031	0.705	3.5	43.7	0.55	70	616.032		8.2	BC	11 to 253
286	TSHE	branch_dead	Standish et al. 1985	y = b0 + b1 * x^2*z	kg	dbh (m)	ht (m)	3.5	0.8				0.031	0.705	3.5	43.7	0.18	70			3.5	BC	11 to 253
290	ALRU	branch_live_large_gt10cm	Standish et al. 1985	y = b0 + b1 * x^2*z	kg	dbh (m)	ht (m)	1.2	9.9				0.06	0.348	5.4	25.6	0.42	40	118.81		1.2	BC	7 to 92, mean=44
291	ALRU	branch_live_med_6to10cm	Standish et al. 1985	y = b0 + b1 * x^2*z	kg	dbh (m)	ht (m)	5.9	9.5				0.06	0.348	5.4	25.6	0.26	40	86.3041		5.9	BC	7 to 92, mean=44
294	ALRU	branch_dead	Standish et al. 1985	y = b0 + b1 * x^2*z	kg	dbh (m)	ht (m)	-0.6	8.5				0.06	0.348	5.4	25.6	0.87	40			-0.6	BC	7 to 92, mean=44
1904	ALRU	aboveground_total	Smith 1972 in Stanek and State 1978	y =0.4* (b0 + b1*(x^2 *z))	g	dbh (in)	ht (ft)	1942.91	93.4572				0.118	5.866			0.86	230			1942.91	PNW		Fresh biomass - multiplied by 0.4 for approximate dry
1906	ALRU	foliage_total	Smith 1972 in Stanek and State 1978	y =0.4 *(( b0 + b1*((x/2)^2 * 3.14))/1000)	g	dbh (cm)		454.086	53578				0.3	14.9			0.52	230			454.086	PNW		Fresh biomass - multiplied by 0.4 for approximate dry
1907	ALRU	stem_wood_plus_bark	Smith 1972 in Stanek and State 1978	y =0.4 *(( b0 + b1*((x/2)^2 * 3.14))/1000)	g	dbh (cm)		933.984	277680				0.3	14.9			0.78	230			933.984	PNW		Fresh biomass - multiplied by 0.4 for approximate dry
1908	ALRU	branch_total	Smith 1972 in Stanek and State 1978	y =0.4 *(( b0 + b1*((x/2)^2 * 3.14))/1000)	g	dbh (cm)		251.325	98022.2				0.3	14.9			0.7	230			251.325	PNW		Fresh biomass - multiplied by 0.4 for approximate dry
1909	ALRU	aboveground_total	Smith 1972 in Stanek and State 1978	y =0.4 *(( b0 + b1*((x/2)^2 * 3.14))/1000)	g	dbh (cm)		1634.34	428724				0.3	14.9			0.81	230			1634.34	PNW		Fresh biomass - multiplied by 0.4 for approximate dry
1931	PSME	aboveground_total	Kurucz 1969	y = b0 * x^2*z	lb	dbh (in)	ht (ft)	0.059265					1	48			0.96	23	3048516		0.059265	Coastal BC		MSE in pounds
1932	PSME	stem_wood	Kurucz 1969	y = b0 * x^2*z	lb	dbh (in)	ht (ft)	0.044119					1	48			0.98	23	857476		0.044119	Coastal BC		MSE in pounds
1933	PSME	stem_bark	Kurucz 1969	y = b0 * x^2*z	lb	dbh (in)	ht (ft)	0.007908					1	48			0.98	23	23409		0.007908	Coastal BC		MSE in pounds
1951	TSHE	abovestump_30cm_total	Krumlik 1974 in Stanek and State 1978	y = b0 + b1*x^2*z	kg	dbh (m)	ht (m)	79.458	136.626				0.1524	1.27			0.96	8			79.458			Stanek & State 1978 list stump height as 30.5 cm, we used 30 cm
1952	TSHE	abovestump_30cm_total	Krumlik 1974 in Stanek and State 1978	log10(y) = b0 + b1 * log10(x^2*z)	kg	dbh (m)	ht (m)	2.304	0.845				0.1524	1.27			0.99	8			2.304			Stanek & State 1978 list stump height as 30.5 cm, we used 30 cm
1953	TSHE	branch_large_gt2.5cm_total	Krumlik 1974 in Stanek and State 1978	log10(y) = b0 + b1 * log10(x^2*z)	kg	dbh (m)	ht (m)	0.825	1.57				0.1524	1.27			0.77	8			0.825
1954	TSHE	branch_med_0.64to2.5cm_total	Krumlik 1974 in Stanek and State 1978	log10(y) = b0 + b1 * log10(x^2*z)	kg	dbh (m)	ht (m)	1.427	0.62				0.1524	1.27			0.9	8			1.427
1955	TSHE	branch_small_lt0.64cm_plus_foliage_total	Krumlik 1974 in Stanek and State 1978	log10(y) = b0 + b1 * log10(x^2*z)	kg	dbh (m)	ht (m)	0.125	0.774				0.1524	1.27			0.92	8			0.125
1956	TSHE	foliage_total	Krumlik 1974 in Stanek and State 1978	log10(y) = b0 + b1 * log10(x^2*z)	kg	dbh (m)	ht (m)	0.951	1.022				0.1524	1.27			0.92	8			0.951
1961	TSHE	abovestump_30cm_stem_wood	Krumlik 1973 in Stanek and State 1978	log10(y) = b0 + b1 * log10(x^2*z)	kg	dbh (m)	ht (m)	2.112	0.87				0.16	0.49			0.99	8			2.112
1962	TSHE	abovestump_30cm_stem_bark	Krumlik 1973 in Stanek and State 1978	log10(y) = b0 + b1 * log10(((x/2)^2) * 3.14)	kg	dbh (m)		3.06	1.197				0.16	0.49			0.94	8			3.06			DBH in m works better
1963	TSHE	aboveground_total	Kurucz 1969	y = b0 * x^2*z	lb	dbh (in)	ht (ft)	0.071955					1	36			0.98	18	599076		0.071955	Coastal BC		MSE in pounds
1964	TSHE	stem_wood	Kurucz 1969	y = b0 * x^2*z	lb	dbh (in)	ht (ft)	0.056537					1	36			0.99	18	190096		0.056537	Coastal BC		MSE in pounds
1965	TSHE	stem_bark	Kurucz 1969	y = b0 * x^2*z	lb	dbh (in)	ht (ft)	0.008406					1	36			0.93	18	34225		0.008406	Coastal BC		MSE in pounds
1968	PSME	stem_wood	Feller 1992	ln(y) = b0 + b1 * ln(x)	g	ht (cm)		-6.826	2.285				80	220			0.92	10	0.062001	no	-6.826	Vancouver Island, BC, good sites
1969	PSME	stem_bark	Feller 1992	ln(y) = b0 + b1 * ln(x)	g	ht (cm)		-4.992	1.663				80	220			0.75	10	0.123904	no	-4.992	Vancouver Island, BC, good sites
1970	PSME	branch_live	Feller 1992	ln(y) = b0 + b1 * ln(x)	g	ht (cm)		-7.915	2.488				80	220			0.84	10	0.159201	no	-7.915	Vancouver Island, BC, good sites
1971	PSME	foliage_total	Feller 1992	ln(y) = b0 + b1 * ln(x)	g	ht (cm)		-4.384	1.876				80	220			0.77	10	0.140625	no	-4.384	Vancouver Island, BC, good sites
1973	PSME	stem_wood	Feller 1992	ln(y) = b0 + b1 * ln(x)	g	ht (cm)		-11.195	3.232				39	171			0.97	16	0.101761	no	-11.195	Vancouver Island, BC, poor sites
1974	PSME	stem_bark	Feller 1992	ln(y) = b0 + b1 * ln(x)	g	ht (cm)		-10.862	3				39	171			0.94	16	0.163216	no	-10.862	Vancouver Island, BC, poor sites
1975	PSME	branch_live	Feller 1992	ln(y) = b0 + b1 * ln(x)	g	ht (cm)		-11.842	3.385				39	171			0.83	16	0.665856	no	-11.842	Vancouver Island, BC, poor sites
1976	PSME	foliage_total	Feller 1992	ln(y) = b0 + b1 * ln(x)	g	ht (cm)		-9.381	3.005				39	171			0.93	16	0.203401	no	-9.381	Vancouver Island, BC, poor sites
2006	PSME	stem_wood	Feller 1992 with Standish data	ln(y) = b0 + b1 * ln(x)	kg	dbh (cm)		-4.761	3.002				11	64			0.98	14	0.061009	no	-4.761	coastal BC, assumed good sites
2007	PSME	stem_bark	Feller 1992 with Standish data	ln(y) = b0 + b1 * ln(x)	kg	dbh (cm)		-5.626	2.702				11	64			0.97	14	0.0841	no	-5.626	coastal BC, assumed good sites
2008	PSME	branch_live	Feller 1992 with Standish data	ln(y) = b0 + b1 * ln(x)	kg	dbh (cm)		-3.108	2.063				11	64			0.83	14	0.312481	no	-3.108	coastal BC, assumed good sites
2009	PSME	foliage_total	Feller 1992 with Standish data	ln(y) = b0 + b1 * ln(x)	kg	dbh (cm)		-2.408	1.674				11	64			0.94	13	0.064009	no	-2.408	coastal BC, assumed good sites
2010	PSME	stem_wood	Feller 1992 with Standish data	ln(y) = b0 + b1 * ln(x)	kg	dbh (cm)		-4.123	2.793				7	28			0.94	17	0.064516	no	-4.123	coastal BC, assumed poor sites
2011	PSME	stem_bark	Feller 1992 with Standish data	ln(y) = b0 + b1 * ln(x)	kg	dbh (cm)		-5.598	2.696				7	28			0.91	17	0.090601	no	-5.598	coastal BC, assumed poor sites
2012	PSME	branch_live	Feller 1992 with Standish data	ln(y) = b0 + b1 * ln(x)	kg	dbh (cm)		-3.073	2.007				7	28			0.76	17	0.160801	no	-3.073	coastal BC, assumed poor sites
2013	PSME	foliage_total	Feller 1992 with Standish data	ln(y) = b0 + b1 * ln(x)	kg	dbh (cm)		-2.784	1.899				7	28			0.77	17	0.133956	no	-2.784	coastal BC, assumed poor sites
2018	TSHE	stump_30cm	Alemdag 1982	y = (x/(100-b0) * 100 - x)*b1	kg	abovestump_(30cm)_stem_wood_plus_bark (kg)		5.36	1									592		no	5.36	ON		Softwood & hardwood, mean % of total stem mass
2019	TSHE	stump_30cm	Alemdag 1982	y = (x/(100-b0) * 100 - x)*b1	kg	abovestump_(30cm)_stem_wood_plus_bark (kg)		5.93	1									218		no	5.93	ON		Softwoods, mean % of total stem mass
2022	PISI	branch_dead	Standish et al. 1985	y = b0 + b1 * x^2*z	kg	dbh (m)	ht (m)	1	1.8				0.053	0.451	4.6	22.5	0.27	40			1	BC
2052	PSME	stump_10cm	Alemdag 1982	y = (x/(100-b0) * 100 - x)*b1	kg	abovestump_(10cm)_stem_wood_plus_bark (kg)		5.93	0.3528											no	5.93	ON		Softwoods, mean % of total stem mass corrected for 10 cm stump
2053	PSME	stump_15cm	Alemdag 1982	y = (x/(100-b0) * 100 - x)*b1	kg	abovestump_(15cm)_stem_wood_plus_bark (kg)		5.93	0.5207											no	5.93	ON		Softwoods, mean % of total stem mass corrected for 15 cm stump
2053	ALRU	stump_15cm	Alemdag 1982	y = (x/(100-b0) * 100 - x)*b1	kg	abovestump_(15cm)_stem_wood_plus_bark (kg)		5.03	0.5207											no	5.03	ON		Hardwoods, mean % of total stem mass corrected for 15 cm stump
2057	PSME	stem_wood	Grier and Logan 1977	ln(y) = b0 + b1 * ln(x)	kg	dbh (cm)		-2.7	2.53				25.9	163			0.99	29	0.088	yes	-2.656	watershed 10, HJ Andrews Experimental Forest, OR
2058	PSME	stem_bark	Grier and Logan 1977	ln(y) = b0 + b1 * ln(x)	kg	dbh (cm)		-4.1495	2.39				25.9	163			0.99	29	0.083	yes	-4.108	watershed 10, HJ Andrews Experimental Forest, OR
2059	PSME	branch_live	Grier and Logan 1977	ln(y) = b0 + b1 * ln(x)	kg	dbh (cm)		-4.88	2.389				25.9	163			0.97	29	0.188	yes	-4.786	watershed 10, HJ Andrews Experimental Forest, OR
2060	PSME	branch_dead	Grier and Logan 1977	ln(y) = b0 + b1 * ln(x)	kg	dbh (cm)		-2.72	1.4				25.9	163			0.86	17	0.53	yes	-2.455	watershed 10, HJ Andrews Experimental Forest, OR
2061	PSME	foliage_total	Grier and Logan 1977	ln(y) = b0 + b1 * ln(x)	kg	dbh (cm)		-4.239	1.982				25.9	163			0.96	29	0.176	yes	-4.151	watershed 10, HJ Andrews Experimental Forest, OR
2082	PISI, PSME, TSHE, ACMA, ALRU	roots_coarse	Grier and Logan 1977 using Riekirk 1967 and Dice 1970 data	ln(y) = b0 + b1 * ln(x)	kg	dbh (cm)		-4.456	2.579				15	50			0.9	33	0.208	yes	-4.352	HJ Andrews Experimental Forest, OR		Developed for Pseudotsuga menziesii
2083	PISI, PSME, TSHE, ACMA, ALRU	roots_coarse	Grier and Logan 1977 using Santantonio 1977	ln(y) = b0 + b1 * ln(x)	kg	dbh (cm)		-4.743	2.652				51	135			0.94	3	0.2	yes	-4.643	HJ Andrews Experimental Forest, OR		Developed for Pseudotsuga menziesii
2084	ALRU	aboveground_total	Jenkins et al. 2003	ln(y) = b0 + b1 * ln(x)	kg	dbh (cm)		-2.2094	2.3867				1	70					0.257496	no	-2.2094	all USA
2085	ACMA	aboveground_total	Jenkins et al. 2003	ln(y) = b0 + b1 * ln(x)	kg	dbh (cm)		-1.9123	2.3651				1	66					0.241754	no	-1.9123	all USA
2088	PSME	aboveground_total	Jenkins et al. 2003	ln(y) = b0 + b1 * ln(x)	kg	dbh (cm)		-2.2304	2.4435				1	250					0.0478349	no	-2.2304	all USA
2089	TSHE	aboveground_total	Jenkins et al. 2003	ln(y) = b0 + b1 * ln(x)	kg	dbh (cm)		-2.5384	2.4814				1	210					0.0332439	no	-2.5384	all USA
2090	PISI	aboveground_total	Jenkins et al. 2003	ln(y) = b0 + b1 * ln(x)	kg	dbh (cm)		-2.7152	2.3323				1	250					0.0627122	no	-2.7152	all USA
2092	ACMA, ALRU	roots_coarse	Le Goff and Ottorini 2001	ln(y) = b0 + b1 * ln(x)	kg	dbh (cm)		-4.1303	2.6099				2.4	22.7			0.99	16	#REF!	no	-4.1303	NE France		Developed for Fagus silvatica max/min DBH from mean & sd
2108	PISI, PSME, TSHE	roots_coarse	Riekirk 1967 in Santantonio 1977	log10(y) = b0 + b1 * log10(x)	kg	dbh (cm)		-2.3807	2.9108				4	18			0.907	14		no	-2.3807	PSME ecosystem, probably in PNW as the dissertation was from U Washington		Developed for Pseudotsuga menziesii, DBH range estimated
2115	PISI	roots_coarse	Nihlgard 1972 in Santantonio 1977	log10(y) = b0 + b1 * log10(x^2 * z)	kg	dbh (cm)	ht (m)	-2.074	0.8946				15	38			0.99	3				Sweden		developed for Picea abies
2122	ACMA, ALRU	roots_coarse	Nihlgard 1972 in Santantonio 1977	log10(y) = b0 + b1 * log10(x^2*z)	kg	dbh (cm)	ht (m)	-2.8434	1.104				12	64			1	3		no	-2.8434	Sweden		Developed for Fagus silvatica
2251	PISI, PSME, TSHE	roots_coarse	Thies and Cunningham 1996	ln(y) = b0 + b1 * ln(x)	kg	dbh (cm)		-4.01922	2.48				22.1	41.9			0.72	23	0.0784414	yes	-3.98	Cascades, OR	40	Plantation
2252	PISI, PSME, TSHE	roots_coarse	Thies and Cunningham 1996	ln(y) = b0 + b1 * ln(x)	kg	dbh (cm)		-4.0398	2.44				21.3	54.6			0.94	29	0.0396053	yes	-4.02	Coast Range, OR	70	Plantation
2254	PSME	stump_15cm_wood_plus_bark	Alemdag 1982	y = (x/(100-b0) * 100 - x)*b1	kg	abovestump_(15cm)_stem_wood_plus_bark (kg)		5.36	0.5207											no	5.36	ON		Softwood & hardwood, mean % of total stem mass corrected for 15 cm stump
2255	PSME	stump_10cm_wood_plus_bark	Alemdag 1982	y = (x/(100-b0) * 100 - x)*b1	kg	abovestump_(10cm)_stem_wood_plus_bark (kg)		5.36	0.3528											no	5.36	ON		Softwood & hardwood, mean % of total stem mass corrected for 10 cm stump
2256	ALRU	stump_15cm_wood_plus_bark	Alemdag 1982	y = (x/(100-b0) * 100 - x)*b1	kg	abovestump_(15cm)_stem_wood_plus_bark (kg)		5.36	0.5207											no	5.36	ON		Softwood & hardwood, mean % of total stem mass corrected for 15 cm stump
2257	ALRU	stump_15cm_wood_plus_bark	Alemdag 1982	y = (x/(100-b0) * 100 - x)*b1	kg	abovestump_(15cm)_stem_wood_plus_bark (kg)		4.28	0.5207											no	4.28	ON		average for aspens, mean % of total stem mass corrected for 15 cm stump
2258	PISI	stump_10cm_wood_plus_bark	Harmon et al. 1996, modified	y=b1*(0.1*((3.14*((x+b2*x*b0)/2)^2)/10000+(3.14*((x+b2*x*1.38)/2)^2)/10000+0.5*((3.14*((x+b2*x*b0)/2)^2/10000))*((3.14*((x+b2*x*1.38)/2)^2/10000)))/b3)	kg	dbh (cm)		1.28	368	0.323	4		25	140			0.968	81				PNW		R2, n, min, max refer to creation of b2 ONLY; b0 = 1.38-stump ht (m), b1 = wood + bark density from Franklin 2002, b2 = B2 from Harmon et al. 1996 Table 2; b3 = F, Harmon et al. 1996, p. 642
2259	PSME	stump_10cm_wood_plus_bark	Harmon et al. 1996, modified	y=b1*(0.1*((3.14*((x+b2*x*b0)/2)^2)/10000+(3.14*((x+b2*x*1.38)/2)^2)/10000+0.5*((3.14*((x+b2*x*b0)/2)^2/10000))*((3.14*((x+b2*x*1.38)/2)^2/10000)))/b3)	kg	dbh (cm)		1.28	449	0.181	3		25	140			0.976	161				PNW		R2, n, min, max refer to creation of b2 ONLY; b0 = 1.38-stump ht (m), b1 = wood + bark density from Franklin 2002, b2 = B2 from Harmon et al. 1996 Table 2; b3 = F, Harmon et al. 1996, p. 642
2260	TSHE	stump_10cm_wood_plus_bark	Harmon et al. 1996, modified	y=b1*(0.1*((3.14*((x+b2*x*b0)/2)^2)/10000+(3.14*((x+b2*x*1.38)/2)^2)/10000+0.5*((3.14*((x+b2*x*b0)/2)^2/10000))*((3.14*((x+b2*x*1.38)/2)^2/10000)))/b3)	kg	dbh (cm)		1.28	420	0.2	3		25	140			0.944	156				PNW		R2, n, min, max refer to creation of b2 ONLY; b0 = 1.38-stump ht (m), b1 = wood + bark density from Franklin 2002, b2 = B2 from Harmon et al. 1996 Table 2; b3 = F, Harmon et al. 1996, p. 642
2261	ACMA	stump_10cm_wood_plus_bark	Harmon et al. 1996, modified	y=b1*(0.1*((3.14*((x+b2*x*b0)/2)^2)/10000+(3.14*((x+b2*x*1.38)/2)^2)/10000+0.5*((3.14*((x+b2*x*b0)/2)^2/10000))*((3.14*((x+b2*x*1.38)/2)^2/10000)))/b3)	kg	dbh (cm)		1.28	460	0.167	3		25	63			0.959	34				PNW		R2, n, min, max refer to creation of b2 ONLY; b0 = 1.38-stump ht (m), b1 = wood + bark density (see notes), b2 = B2 from Harmon et al. 1996 Table 2; b3 = F, Harmon et al. 1996, p. 642
2262	ALRU	stump_10cm_wood_plus_bark	Harmon et al. 1996, modified	y=b1*(0.1*((3.14*((x+b2*x*b0)/2)^2)/10000+(3.14*((x+b2*x*1.38)/2)^2)/10000+0.5*((3.14*((x+b2*x*b0)/2)^2/10000))*((3.14*((x+b2*x*1.38)/2)^2/10000)))/b3)	kg	dbh (cm)		1.28	400	0.168	3		25	51			0.854	27				PNW		R2, n, min, max refer to creation of b2 ONLY; b0 = 1.38-stump ht (m), b1 = wood + bark density (see notes), b2 = B2 from Harmon et al. 1996 Table 2; b3 = F, Harmon et al. 1996, p. 642
2263	PISI	stump_15cm_wood_plus_bark	Harmon et al. 1996, modified	y=b1*(0.15*((3.14*((x+b2*x*b0)/2)^2)/10000+(3.14*((x+b2*x*1.38)/2)^2)/10000+0.5*((3.14*((x+b2*x*b0)/2)^2/10000))*((3.14*((x+b2*x*1.38)/2)^2/10000)))/b3)	kg	dbh (cm)		1.23	368	0.323	4		25	140			0.968	81				PNW		R2, n, min, max refer to creation of b2 ONLY; b0 = 1.38-stump ht (m), b1 = wood + bark density from Franklin 2002, b2 = B2 from Harmon et al. 1996 Table 2; b3 = F, Harmon et al. 1996, p. 642
2264	PSME	stump_15cm_wood_plus_bark	Harmon et al. 1996, modified	y=b1*(0.15*((3.14*((x+b2*x*b0)/2)^2)/10000+(3.14*((x+b2*x*1.38)/2)^2)/10000+0.5*((3.14*((x+b2*x*b0)/2)^2/10000))*((3.14*((x+b2*x*1.38)/2)^2/10000)))/b3)	kg	dbh (cm)		1.23	449	0.181	3		25	140			0.976	161				PNW		R2, n, min, max refer to creation of b2 ONLY; b0 = 1.38-stump ht (m), b1 = wood + bark density from Franklin 2002, b2 = B2 from Harmon et al. 1996 Table 2; b3 = F, Harmon et al. 1996, p. 642
2265	TSHE	stump_15cm_wood_plus_bark	Harmon et al. 1996, modified	y=b1*(0.15*((3.14*((x+b2*x*b0)/2)^2)/10000+(3.14*((x+b2*x*1.38)/2)^2)/10000+0.5*((3.14*((x+b2*x*b0)/2)^2/10000))*((3.14*((x+b2*x*1.38)/2)^2/10000)))/b3)	kg	dbh (cm)		1.23	420	0.2	3		25	140			0.944	156				PNW		R2, n, min, max refer to creation of b2 ONLY; b0 = 1.38-stump ht (m), b1 = wood + bark density from Franklin 2002, b2 = B2 from Harmon et al. 1996 Table 2; b3 = F, Harmon et al. 1996, p. 642
2266	ACMA	stump_15cm_wood_plus_bark	Harmon et al. 1996, modified	y=b1*(0.15*((3.14*((x+b2*x*b0)/2)^2)/10000+(3.14*((x+b2*x*1.38)/2)^2)/10000+0.5*((3.14*((x+b2*x*b0)/2)^2/10000))*((3.14*((x+b2*x*1.38)/2)^2/10000)))/b3)	kg	dbh (cm)		1.23	460	0.167	3		25	63			0.959	34				PNW		R2, n, min, max refer to creation of b2 ONLY; b0 = 1.38-stump ht (m), b1 = wood + bark density (see notes), b2 = B2 from Harmon et al. 1996 Table 2; b3 = F, Harmon et al. 1996, p. 642
2267	ALRU	stump_15cm_wood_plus_bark	Harmon et al. 1996, modified	y=b1*(0.15*((3.14*((x+b2*x*b0)/2)^2)/10000+(3.14*((x+b2*x*1.38)/2)^2)/10000+0.5*((3.14*((x+b2*x*b0)/2)^2/10000))*((3.14*((x+b2*x*1.38)/2)^2/10000)))/b3)	kg	dbh (cm)		1.23	400	0.168	3		25	51			0.854	27				PNW		R2, n, min, max refer to creation of b2 ONLY; b0 = 1.38-stump ht (m), b1 = wood + bark density (see notes), b2 = B2 from Harmon et al. 1996 Table 2; b3 = F, Harmon et al. 1996, p. 642
2268	PISI	stump_30cm_wood_plus_bark	Harmon et al. 1996, modified	y=b1*(0.3*((3.14*((x+b2*x*b0)/2)^2)/10000+(3.14*((x+b2*x*1.38)/2)^2)/10000+0.5*((3.14*((x+b2*x*b0)/2)^2/10000))*((3.14*((x+b2*x*1.38)/2)^2/10000)))/b3)	kg	dbh (cm)		1.08	368	0.323	4		25	140			0.968	81				PNW		R2, n, min, max refer to creation of b2 ONLY; b0 = 1.38-stump ht (m), b1 = wood + bark density from Franklin 2002, b2 = B2 from Harmon et al. 1996 Table 2; b3 = F, Harmon et al. 1996, p. 642
2269	PSME	stump_30cm_wood_plus_bark	Harmon et al. 1996, modified	y=b1*(0.3*((3.14*((x+b2*x*b0)/2)^2)/10000+(3.14*((x+b2*x*1.38)/2)^2)/10000+0.5*((3.14*((x+b2*x*b0)/2)^2/10000))*((3.14*((x+b2*x*1.38)/2)^2/10000)))/b3)	kg	dbh (cm)		1.08	449	0.181	3		25	140			0.976	161				PNW		R2, n, min, max refer to creation of b2 ONLY; b0 = 1.38-stump ht (m), b1 = wood + bark density from Franklin 2002, b2 = B2 from Harmon et al. 1996 Table 2; b3 = F, Harmon et al. 1996, p. 642
2270	TSHE	stump_30cm_wood_plus_bark	Harmon et al. 1996, modified	y=b1*(0.3*((3.14*((x+b2*x*b0)/2)^2)/10000+(3.14*((x+b2*x*1.38)/2)^2)/10000+0.5*((3.14*((x+b2*x*b0)/2)^2/10000))*((3.14*((x+b2*x*1.38)/2)^2/10000)))/b3)	kg	dbh (cm)		1.08	420	0.2	3		25	140			0.944	156				PNW		R2, n, min, max refer to creation of b2 ONLY; b0 = 1.38-stump ht (m), b1 = wood + bark density from Franklin 2002, b2 = B2 from Harmon et al. 1996 Table 2; b3 = F, Harmon et al. 1996, p. 642
2271	ACMA	stump_30cm_wood_plus_bark	Harmon et al. 1996, modified	y=b1*(0.3*((3.14*((x+b2*x*b0)/2)^2)/10000+(3.14*((x+b2*x*1.38)/2)^2)/10000+0.5*((3.14*((x+b2*x*b0)/2)^2/10000))*((3.14*((x+b2*x*1.38)/2)^2/10000)))/b3)	kg	dbh (cm)		1.08	460	0.167	3		25	63			0.959	34				PNW		R2, n, min, max refer to creation of b2 ONLY; b0 = 1.38-stump ht (m), b1 = wood + bark density (see notes), b2 = B2 from Harmon et al. 1996 Table 2; b3 = F, Harmon et al. 1996, p. 642
2272	ALRU	stump_30cm_wood_plus_bark	Harmon et al. 1996, modified	y=b1*(0.3*((3.14*((x+b2*x*b0)/2)^2)/10000+(3.14*((x+b2*x*1.38)/2)^2)/10000+0.5*((3.14*((x+b2*x*b0)/2)^2/10000))*((3.14*((x+b2*x*1.38)/2)^2/10000)))/b3)	kg	dbh (cm)		1.08	400	0.168	3		25	51			0.854	27				PNW		R2, n, min, max refer to creation of b2 ONLY; b0 = 1.38-stump ht (m), b1 = wood + bark density (see notes), b2 = B2 from Harmon et al. 1996 Table 2; b3 = F, Harmon et al. 1996, p. 642
2291	PISI	stump_10cm_wood	Alemdag 1982	y = b0 * x	kg	stem_wood_plus_bark (kg)		0.0208152					10.4	35.8				58				ON		Developed for white spruce, Picea glauca
2294	ALRU	stump_10cm_wood	Alemdag 1982	y = b0 * x	kg	stem_wood_plus_bark (kg)		0.0117835					9.6	39.2				71				ON		Developed for largetooth aspen, Populus grandidentata
2295	ACMA	stump_10cm_wood	Alemdag 1982	y = b0 * x	kg	stem_wood_plus_bark (kg)		0.0182045					10	32.7				103				ON		Developed for white birch, Betula papyrifera
2296	PSME, TSHE	stump_10cm_wood	Alemdag 1982	y = b0 * x	kg	stem_wood_plus_bark (kg)		0.0179928					10	35.8				218				ON		Developed for softwoods
2297	ACMA	stump_10cm_wood	Alemdag 1982	y = b0 * x	kg	stem_wood_plus_bark (kg)		0.0147118					9.6	43.5				374				ON		Developed for hardwoods
2298	PISI, PSME, TSHE, ALRU	stump_10cm_wood	Alemdag 1982	y = b0 * x	kg	stem_wood_plus_bark (kg)		0.0159113					9.6	43.5				592				ON		Developed for all species
2299	PISI	stump_10cm_bark	Alemdag 1982	y = b0 * x	kg	stem_wood_plus_bark (kg)		0.00275184					10	22.2				58				ON		Developed for white spruce, Picea glauca
2301	PSME, TSHE	stump_10cm_bark	Alemdag 1982	y = b0 * x	kg	stem_wood_plus_bark (kg)		0.00306936					10	27.4				46				ON		Developed for balsam fir, Abies balsamea
2302	ALRU	stump_10cm_bark	Alemdag 1982	y = b0 * x	kg	stem_wood_plus_bark (kg)		0.0028224					10.1	43.5				164				ON		Developed for trembling aspen, Populus tremuloides
2303	ALRU	stump_10cm_bark	Alemdag 1982	y = b0 * x	kg	stem_wood_plus_bark (kg)		0.00310464					9.6	39.2				71				ON		Developed for largetooth aspen, Populus grandidentata
2304	ACMA	stump_10cm_bark	Alemdag 1982	y = b0 * x	kg	stem_wood_plus_bark (kg)		0.00310464					10	32.7				103				ON		Developed for white birch, Betula papyrifera
2305	PSME, TSHE	stump_10cm_bark	Alemdag 1982	y = b0 * x	kg	stem_wood_plus_bark (kg)		0.00292824					10	35.8				218				ON		Developed for softwoods
2307	PISI, ACMA	stump_10cm_bark	Alemdag 1982	y = b0 * x	kg	stem_wood_plus_bark (kg)		0.0029988					9.6	43.5				592				ON		Developed for all species
2309	PISI	stump_10cm_wood_plus_bark	Alemdag 1982	y = b0 * x	kg	stem_wood_plus_bark (kg)		0.0237082					10.4	35.8				58				ON		Developed for white spruce, Picea glauca
2312	ALRU	stump_10cm_wood_plus_bark	Alemdag 1982	y = b0 * x	kg	stem_wood_plus_bark (kg)		0.0148882					9.6	39.2				71				ON		Developed for largetooth aspen, Populus grandidentata
2313	ACMA	stump_10cm_wood_plus_bark	Alemdag 1982	y = b0 * x	kg	stem_wood_plus_bark (kg)		0.0213091					10	32.7				103				ON		Developed for white birch, Betula papyrifera
2314	PSME, TSHE	stump_10cm_wood_plus_bark	Alemdag 1982	y = b0 * x	kg	stem_wood_plus_bark (kg)		0.020921					10	35.8				218				ON		Developed for softwoods
2315	ACMA	stump_10cm_wood_plus_bark	Alemdag 1982	y = b0 * x	kg	stem_wood_plus_bark (kg)		0.0177458					9.6	43.5				374				ON		Developed for hardwoods
2316	PISI, ALRU	stump_10cm_wood_plus_bark	Alemdag 1982	y = b0 * x	kg	stem_wood_plus_bark (kg)		0.0189101					9.6	43.5				592				ON		Developed for all species
2316	PSME, TSHE	stump_10cm_wood_plus_bark	Alemdag 1982	y = b0 * x	kg	stem_wood_plus_bark (kg)		0.0189101					9.6	43.5				592				ON		Developed for all species
2318	PISI	stump_15cm_wood	Alemdag 1982	y = b0 * x	kg	stem_wood_plus_bark (kg)		0.0307213					10.4	35.8				58				ON		Developed for white spruce, Picea glauca
2321	ALRU	stump_15cm_wood	Alemdag 1982	y = b0 * x	kg	stem_wood_plus_bark (kg)		0.0173914					9.6	39.2				46				ON		Developed for largetooth aspen, Populus grandidentata
2322	ACMA	stump_15cm_wood	Alemdag 1982	y = b0 * x	kg	stem_wood_plus_bark (kg)		0.0268681					10	32.7				46				ON		Developed for white birch, Betula papyrifera
2323	PSME, TSHE	stump_15cm_wood	Alemdag 1982	y = b0 * x	kg	stem_wood_plus_bark (kg)		0.0265557					10	35.8				164				ON		Developed for softwoods
2324	ACMA	stump_15cm_wood	Alemdag 1982	y = b0 * x	kg	stem_wood_plus_bark (kg)		0.0217132					9.6	43.5				103				ON		Developed for hardwoods
2325	PISI, ALRU	stump_15cm_wood	Alemdag 1982	y = b0 * x	kg	stem_wood_plus_bark (kg)		0.0234836					9.6	43.5				218				ON		Developed for all species
2325	PSME, TSHE	stump_15cm_wood	Alemdag 1982	y = b0 * x	kg	stem_wood_plus_bark (kg)		0.0234836					9.6	43.5				592				ON		Developed for all species
2326	PISI	stump_15cm_bark	Alemdag 1982	y = b0 * x	kg	stem_wood_plus_bark (kg)		0.00406146					10	22.2				58				ON		Developed for white spruce, Picea glauca
2328	PSME, TSHE	stump_15cm_bark	Alemdag 1982	y = b0 * x	kg	stem_wood_plus_bark (kg)		0.00453009					10	27.4				71				ON		Developed for balsam fir, Abies balsamea
2329	ALRU	stump_15cm_bark	Alemdag 1982	y = b0 * x	kg	stem_wood_plus_bark (kg)		0.0041656					10.1	43.5				218				ON		Developed for trembling aspen, Populus tremuloides
2330	ALRU	stump_15cm_bark	Alemdag 1982	y = b0 * x	kg	stem_wood_plus_bark (kg)		0.00458216					9.6	39.2				218				ON		Developed for largetooth aspen, Populus grandidentata
2331	ACMA	stump_15cm_bark	Alemdag 1982	y = b0 * x	kg	stem_wood_plus_bark (kg)		0.00458216					10	32.7				374				ON		Developed for white birch, Betula papyrifera
2332	PSME, TSHE	stump_15cm_bark	Alemdag 1982	y = b0 * x	kg	stem_wood_plus_bark (kg)		0.00432181					10	35.8				592				ON		Developed for softwoods
2334	PISI, ACMA	stump_15cm_bark	Alemdag 1982	y = b0 * x	kg	stem_wood_plus_bark (kg)		0.00442595					9.6	43.5				592				ON		Developed for all species
2336	PISI	stump_15cm_wood_plus_bark	Alemdag 1982	y = b0 * x	kg	stem_wood_plus_bark (kg)		0.034991					10.4	35.8				58				ON		Developed for white spruce, Picea glauca
2339	ALRU	stump_15cm_wood_plus_bark	Alemdag 1982	y = b0 * x	kg	stem_wood_plus_bark (kg)		0.0219735					9.6	39.2				46				ON		Developed for largetooth aspen, Populus grandidentata
2340	ACMA	stump_15cm_wood_plus_bark	Alemdag 1982	y = b0 * x	kg	stem_wood_plus_bark (kg)		0.0314503					10	32.7				46				ON		Developed for white birch, Betula papyrifera
2341	PSME, TSHE	stump_15cm_wood_plus_bark	Alemdag 1982	y = b0 * x	kg	stem_wood_plus_bark (kg)		0.0308775					10	35.8				164				ON		Developed for softwoods
2342	ACMA	stump_15cm_wood_plus_bark	Alemdag 1982	y = b0 * x	kg	stem_wood_plus_bark (kg)		0.0261912					9.6	43.5				103				ON		Developed for hardwoods
2343	ALRU	stump_15cm_wood_plus_bark	Alemdag 1982	y = b0 * x	kg	stem_wood_plus_bark (kg)		0.0279095					9.6	43.5				218				ON		Developed for all species
2343	PISI	stump_15cm_wood_plus_bark	Alemdag 1982	y = b0 * x	kg	stem_wood_plus_bark (kg)		0.0279095					9.6	43.5				218				ON		Developed for all species
2343	PSME, TSHE	stump_15cm_wood_plus_bark	Alemdag 1982	y = b0 * x	kg	stem_wood_plus_bark (kg)		0.0279095					9.6	43.5				592				ON		Developed for all species
2345	PISI	stump_30cm_wood	Alemdag 1982	y = b0 * x	kg	stem_wood_plus_bark (kg)		0.059					10.4	35.8				58				ON		Developed for white spruce, Picea glauca
2348	ALRU	stump_30cm_wood	Alemdag 1982	y = b0 * x	kg	stem_wood_plus_bark (kg)		0.0334					9.6	39.2				71				ON		Developed for largetooth aspen, Populus grandidentata
2349	ACMA	stump_30cm_wood	Alemdag 1982	y = b0 * x	kg	stem_wood_plus_bark (kg)		0.0516					10	32.7				103				ON		Developed for white birch, Betula papyrifera
2350	PSME, TSHE	stump_30cm_wood	Alemdag 1982	y = b0 * x	kg	stem_wood_plus_bark (kg)		0.051					10	35.8				218				ON		Developed for softwoods
2351	ACMA	stump_30cm_wood	Alemdag 1982	y = b0 * x	kg	stem_wood_plus_bark (kg)		0.0417					9.6	43.5				374				ON		Developed for hardwoods
2352	PISI, ALRU	stump_30cm_wood	Alemdag 1982	y = b0 * x	kg	stem_wood_plus_bark (kg)		0.0451					9.6	43.5				592				ON		Developed for all species
2352	PSME, TSHE	stump_30cm_wood	Alemdag 1982	y = b0 * x	kg	stem_wood_plus_bark (kg)		0.0451					9.6	43.5				592				ON		Developed for all species
2353	PISI	stump_30cm_bark	Alemdag 1982	y = b0 * x	kg	stem_wood_plus_bark (kg)		0.0078					10	22.2				58				ON		Developed for white spruce, Picea glauca
2355	PSME, TSHE	stump_30cm_bark	Alemdag 1982	y = b0 * x	kg	stem_wood_plus_bark (kg)		0.0087					10	27.4				46				ON		Developed for balsam fir, Abies balsamea
2356	ALRU	stump_30cm_bark	Alemdag 1982	y = b0 * x	kg	stem_wood_plus_bark (kg)		0.008					10.1	43.5				164				ON		Developed for trembling aspen, Populus tremuloides
2357	ALRU	stump_30cm_bark	Alemdag 1982	y = b0 * x	kg	stem_wood_plus_bark (kg)		0.0088					9.6	39.2				71				ON		Developed for largetooth aspen, Populus grandidentata
2358	ACMA	stump_30cm_bark	Alemdag 1982	y = b0 * x	kg	stem_wood_plus_bark (kg)		0.0088					10	32.7				103				ON		Developed for white birch, Betula papyrifera
2359	PSME, TSHE	stump_30cm_bark	Alemdag 1982	y = b0 * x	kg	stem_wood_plus_bark (kg)		0.0083					10	35.8				218				ON		Developed for softwoods
2361	PISI, ACMA	stump_30cm_bark	Alemdag 1982	y = b0 * x	kg	stem_wood_plus_bark (kg)		0.0085					9.6	43.5				592				ON		Developed for all species
2363	PISI	stump_30cm_wood_plus_bark	Alemdag 1982	y = b0 * x	kg	stem_wood_plus_bark (kg)		0.0672					10.4	35.8				58				ON		Developed for white spruce, Picea glauca
2366	ALRU	stump_30cm_wood_plus_bark	Alemdag 1982	y = b0 * x	kg	stem_wood_plus_bark (kg)		0.0422					9.6	39.2				71				ON		Developed for largetooth aspen, Populus grandidentata
2367	ACMA	stump_30cm_wood_plus_bark	Alemdag 1982	y = b0 * x	kg	stem_wood_plus_bark (kg)		0.0604					10	32.7				103				ON		Developed for white birch, Betula papyrifera
2368	PSME, TSHE	stump_30cm_wood_plus_bark	Alemdag 1982	y = b0 * x	kg	stem_wood_plus_bark (kg)		0.0593					10	35.8				218				ON		Developed for softwoods
2369	ACMA	stump_30cm_wood_plus_bark	Alemdag 1982	y = b0 * x	kg	stem_wood_plus_bark (kg)		0.0503					9.6	43.5				374				ON		Developed for hardwoods
2370	PISI, PSME, TSHE, ACMA, ALRU	stump_30cm_wood_plus_bark	Alemdag 1982	y = b0 * x	kg	stem_wood_plus_bark (kg)		0.0536					9.6	43.5				592				ON		Developed for all species
2457	PISI	stump_10cm_wood_plus_bark	Raile 1982, modified	y = b0 * x^2	kg	dbh (in)		0.0365051					3.6	17.9				103				MI, MN, WI		converted from stump volume of black spruce, Picea mariana, using low-end density
2459	PISI	stump_15cm_wood_plus_bark	Raile 1982, modified	y = b0 * x^2	kg	dbh (in)		0.052264					3.6	17.9				103				MI, MN, WI		converted from stump volume of black spruce, Picea mariana, using low-end density
2461	PISI	stump_30cm_wood_plus_bark	Raile 1982, modified	y = b0 * x^2	kg	dbh (in)		0.093708					3.6	17.9				103				MI, MN, WI		converted from stump volume of black spruce, Picea mariana, using low-end density
2469	PSME	stump_10cm_wood_plus_bark	Raile 1982, modified	y = b0 * x^2	kg	dbh (in)		0.0439712					5.8	29				57				MI, MN, WI		converted from stump volume of hemlock, Tsuga canadensis, using low-end density measurement
2471	PSME	stump_15cm_wood_plus_bark	Raile 1982, modified	y = b0 * x^2	kg	dbh (in)		0.0628429					5.8	29				57				MI, MN, WI		converted from stump volume of hemlock, Tsuga canadensis, using low-end density measurement
2473	PSME	stump_30cm_wood_plus_bark	Raile 1982, modified	y = b0 * x^2	kg	dbh (in)		0.112198					5.8	29				57				MI, MN, WI		converted from stump volume of hemlock, Tsuga canadensis, using low-end density measurement
2481	TSHE	stump_10cm_wood_plus_bark	Raile 1982, modified	y = b0 * x^2	kg	dbh (in)		0.039292					5.8	29				57				MI, MN, WI		converted from stump volume of hemlock, Tsuga canadensis, using low-end density measurement
2483	TSHE	stump_15cm_wood_plus_bark	Raile 1982, modified	y = b0 * x^2	kg	dbh (in)		0.0561593					5.8	29				57				MI, MN, WI		converted from stump volume of hemlock, Tsuga canadensis, using low-end density measurement
2485	TSHE	stump_30cm_wood_plus_bark	Raile 1982, modified	y = b0 * x^2	kg	dbh (in)		0.100282					5.8	29				57				MI, MN, WI		converted from stump volume of hemlock, Tsuga canadensis, using low-end density measurement
2487	ACMA	stump_10cm_wood_plus_bark	Raile 1982, modified	y = b0 * x^2	kg	dbh (in)		0.0418294					2.5	20.8				74				MI, MN, WI		converted from stump volume of soft maple species using low-end density measurement
2489	ACMA	stump_15cm_wood_plus_bark	Raile 1982, modified	y = b0 * x^2	kg	dbh (in)		0.0599433					2.5	20.8				74				MI, MN, WI		converted from stump volume of soft maple species using low-end density measurement
2491	ACMA	stump_30cm_wood_plus_bark	Raile 1982, modified	y = b0 * x^2	kg	dbh (in)		0.107722					2.5	20.8				74				MI, MN, WI		converted from stump volume of soft maple species using low-end density measurement
2493	ALRU	stump_10cm_wood_plus_bark	Raile 1982, modified	y = b0 * x^2	kg	dbh (in)		0.0286097					4	15.6				204				MI, MN, WI		converted from stump volume of bigtooth aspen, Populus grandidentata, using low-end density measurement
2495	ALRU	stump_15cm_wood_plus_bark	Raile 1982, modified	y = b0 * x^2	kg	dbh (in)		0.0416296					4	15.6				204				MI, MN, WI		converted from stump volume of bigtooth aspen, Populus grandidentata, using low-end density measurement
2497	ALRU	stump_30cm_wood_plus_bark	Raile 1982, modified	y = b0 * x^2	kg	dbh (in)		0.0775951					4	15.6				204				MI, MN, WI		converted from stump volume of bigtooth aspen, Populus grandidentata, using low-end density measurement
2510	PISI	stump_10cm_wood_plus_bark	Raile 1982, modified	y = b0 * x^2	kg	dbh (in)		0.0611525					5.1	18				34				MI, MN, WI		converted from stump volume of white spruce, Picea glauca, using high-end density
2511	PISI	stump_15cm_wood_plus_bark	Raile 1982, modified	y = b0 * x^2	kg	dbh (in)		0.0865175					5.1	18				34				MI, MN, WI		converted from stump volume of white spruce, Picea glauca, using high-end density
2512	PISI	stump_30cm_wood_plus_bark	Raile 1982, modified	y = b0 * x^2	kg	dbh (in)		0.150693					5.1	18				34				MI, MN, WI		converted from stump volume of white spruce, Picea glauca, using high-end density
2516	PSME	stump_10cm_wood_plus_bark	Raile 1982, modified	y = b0 * x^2	kg	dbh (in)		0.0636525					4.3	15.4				119				MI, MN, WI		converted from stump volume of balsam fir, Abies balsamea, using high-end density measurement
2517	PSME	stump_15cm_wood_plus_bark	Raile 1982, modified	y = b0 * x^2	kg	dbh (in)		0.0903818					4.3	15.4				119				MI, MN, WI		converted from stump volume of balsam fir, Abies balsamea, using high-end density measurement
2518	PSME	stump_30cm_wood_plus_bark	Raile 1982, modified	y = b0 * x^2	kg	dbh (in)		0.158831					4.3	15.4				119				MI, MN, WI		converted from stump volume of balsam fir, Abies balsamea, using high-end density measurement
2522	TSHE	stump_10cm_wood_plus_bark	Raile 1982, modified	y = b0 * x^2	kg	dbh (in)		0.0581389					4.3	15.4				119				MI, MN, WI		converted from stump volume of balsam fir, Abies balsamea, using high-end density measurement
2523	TSHE	stump_15cm_wood_plus_bark	Raile 1982, modified	y = b0 * x^2	kg	dbh (in)		0.0825594					4.3	15.4				119				MI, MN, WI		converted from stump volume of balsam fir, Abies balsamea, using high-end density measurement
2524	TSHE	stump_30cm_wood_plus_bark	Raile 1982, modified	y = b0 * x^2	kg	dbh (in)		0.145112					4.3	15.4				119				MI, MN, WI		converted from stump volume of balsam fir, Abies balsamea, using high-end density measurement
2528	ACMA	stump_10cm_wood_plus_bark	Raile 1982, modified	y = b0 * x^2	kg	dbh (in)		0.0539077					2.5	20.8				74				MI, MN, WI		converted from stump volume of soft maple species using high-end density measurement
2529	ACMA	stump_15cm_wood_plus_bark	Raile 1982, modified	y = b0 * x^2	kg	dbh (in)		0.0772509					2.5	20.8				74				MI, MN, WI		converted from stump volume of soft maple species using high-end density measurement
2530	ACMA	stump_30cm_wood_plus_bark	Raile 1982, modified	y = b0 * x^2	kg	dbh (in)		0.13882					2.5	20.8				74				MI, MN, WI		converted from stump volume of soft maple species using high-end density measurement
2537	ALRU	stump_10cm_wood_plus_bark	Raile 1982, modified	y = b0 * x^2	kg	dbh (in)		0.0580901					12.8	27.8				7				MI, MN, WI		converted from stump volume of cottonwood, Populus deltoides, using high-end density measurement
2538	ALRU	stump_15cm_wood_plus_bark	Raile 1982, modified	y = b0 * x^2	kg	dbh (in)		0.0823108					12.8	27.8				7				MI, MN, WI		converted from stump volume of cottonwood, Populus deltoides, using high-end density measurement
2539	ALRU	stump_30cm_wood_plus_bark	Raile 1982, modified	y = b0 * x^2	kg	dbh (in)		0.143903					12.8	27.8				7				MI, MN, WI		converted from stump volume of cottonwood, Populus deltoides, using high-end density measurement
2543	PISI	stump_10cm_wood	Raile 1982, modified	y = b0 * x^2	kg	dbh (in)		0.0313995					3.6	17.9				103				MI, MN, WI		converted from stump wood volume of black spruce, Picea mariana, using low-end density
2544	PISI	stump_15cm_wood	Raile 1982, modified	y = b0 * x^2	kg	dbh (in)		0.044892					3.6	17.9				103				MI, MN, WI		converted from stump wood volume of black spruce, Picea mariana, using low-end density
2545	PISI	stump_30cm_wood	Raile 1982, modified	y = b0 * x^2	kg	dbh (in)		0.0802196					3.6	17.9				103				MI, MN, WI		converted from stump wood volume of black spruce, Picea mariana, using low-end density
2549	PSME	stump_10cm_wood	Raile 1982, modified	y = b0 * x^2	kg	dbh (in)		0.0374163					5.8	29				57				MI, MN, WI		converted from stump wood volume of hemlock, Tsuga canadensis, using low-end density measurement
2550	PSME	stump_15cm_wood	Raile 1982, modified	y = b0 * x^2	kg	dbh (in)		0.0534146					5.8	29				57				MI, MN, WI		converted from stump wood volume of hemlock, Tsuga canadensis, using low-end density measurement
2551	PSME	stump_30cm_wood	Raile 1982, modified	y = b0 * x^2	kg	dbh (in)		0.0951047					5.8	29				57				MI, MN, WI		converted from stump wood volume of hemlock, Tsuga canadensis, using low-end density measurement
2555	TSHE	stump_10cm_wood	Raile 1982, modified	y = b0 * x^2	kg	dbh (in)		0.0330813					5.8	29				57				MI, MN, WI		converted from stump wood volume of hemlock, Tsuga canadensis, using low-end density measurement
2556	TSHE	stump_15cm_wood	Raile 1982, modified	y = b0 * x^2	kg	dbh (in)		0.0472261					5.8	29				57				MI, MN, WI		converted from stump wood volume of hemlock, Tsuga canadensis, using low-end density measurement
2557	TSHE	stump_30cm_wood	Raile 1982, modified	y = b0 * x^2	kg	dbh (in)		0.0840861					5.8	29				57				MI, MN, WI		converted from stump wood volume of hemlock, Tsuga canadensis, using low-end density measurement
2558	ACMA	stump_10cm_wood	Raile 1982, modified	y = b0 * x^2	kg	dbh (in)		0.0353517					2.5	20.8				74				MI, MN, WI		converted from stump wood volume of soft maple species using low-end density measurement
2559	ACMA	stump_15cm_wood	Raile 1982, modified	y = b0 * x^2	kg	dbh (in)		0.0506924					2.5	20.8				74				MI, MN, WI		converted from stump wood volume of soft maple species using low-end density measurement
2560	ACMA	stump_30cm_wood	Raile 1982, modified	y = b0 * x^2	kg	dbh (in)		0.0912368					2.5	20.8				74				MI, MN, WI		converted from stump wood volume of soft maple species using low-end density measurement
2561	ALRU	stump_10cm_wood	Raile 1982, modified	y = b0 * x^2	kg	dbh (in)		0.0225618					4	15.6				204				MI, MN, WI		converted from stump wood volume of bigtooth aspen, Populus grandidentata, using low-end density measurement
2562	ALRU	stump_15cm_wood	Raile 1982, modified	y = b0 * x^2	kg	dbh (in)		0.0327905					4	15.6				204				MI, MN, WI		converted from stump wood volume of bigtooth aspen, Populus grandidentata, using low-end density measurement
2563	ALRU	stump_30cm_wood	Raile 1982, modified	y = b0 * x^2	kg	dbh (in)		0.0609477					4	15.6				204				MI, MN, WI		converted from stump wood volume of bigtooth aspen, Populus grandidentata, using low-end density measurement
2573	PISI	stump_10cm_bark	Raile 1982, modified	y = b0 * x^2	kg	dbh (in)		0.00510559					3.6	17.9				103				MI, MN, WI		converted from stump bark volume of black spruce, Picea mariana, using low-end density
2574	PISI	stump_15cm_bark	Raile 1982, modified	y = b0 * x^2	kg	dbh (in)		0.00737207					3.6	17.9				103				MI, MN, WI		converted from stump bark volume of black spruce, Picea mariana, using low-end density
2575	PISI	stump_30cm_bark	Raile 1982, modified	y = b0 * x^2	kg	dbh (in)		0.0134884					3.6	17.9				103				MI, MN, WI		converted from stump bark volume of black spruce, Picea mariana, using low-end density
2579	PSME	stump_10cm_bark	Raile 1982, modified	y = b0 * x^2	kg	dbh (in)		0.00655488					5.8	29				57				MI, MN, WI		converted from stump bark volume of hemlock, Tsuga canadensis, using low-end density measurement
2580	PSME	stump_15cm_bark	Raile 1982, modified	y = b0 * x^2	kg	dbh (in)		0.0094283					5.8	29				57				MI, MN, WI		converted from stump bark volume of hemlock, Tsuga canadensis, using low-end density measurement
2581	PSME	stump_30cm_bark	Raile 1982, modified	y = b0 * x^2	kg	dbh (in)		0.0170933					5.8	29				57				MI, MN, WI		converted from stump bark volume of hemlock, Tsuga canadensis, using low-end density measurement
2585	TSHE	stump_10cm_bark	Raile 1982, modified	y = b0 * x^2	kg	dbh (in)		0.00621067					5.8	29				57				MI, MN, WI		converted from stump bark volume of hemlock, Tsuga canadensis, using low-end density measurement
2586	TSHE	stump_15cm_bark	Raile 1982, modified	y = b0 * x^2	kg	dbh (in)		0.0089332					5.8	29				57				MI, MN, WI		converted from stump bark volume of hemlock, Tsuga canadensis, using low-end density measurement
2587	TSHE	stump_30cm_bark	Raile 1982, modified	y = b0 * x^2	kg	dbh (in)		0.0161957					5.8	29				57				MI, MN, WI		converted from stump bark volume of hemlock, Tsuga canadensis, using low-end density measurement
2588	ACMA	stump_10cm_bark	Raile 1982, modified	y = b0 * x^2	kg	dbh (in)		0.00647773					2.5	20.8				74				MI, MN, WI		converted from stump bark volume of soft maple species using low-end density measurement
2589	ACMA	stump_15cm_bark	Raile 1982, modified	y = b0 * x^2	kg	dbh (in)		0.00925086					2.5	20.8				74				MI, MN, WI		converted from stump bark volume of soft maple species using low-end density measurement
2590	ACMA	stump_30cm_bark	Raile 1982, modified	y = b0 * x^2	kg	dbh (in)		0.0164853					2.5	20.8				74				MI, MN, WI		converted from stump bark volume of soft maple species using low-end density measurement
2591	ALRU	stump_10cm_bark	Raile 1982, modified	y = b0 * x^2	kg	dbh (in)		0.00604783					4	15.6				204				MI, MN, WI		converted from stump bark volume of bigtooth aspen, Populus grandidentata, using low-end density measurement
2592	ALRU	stump_15cm_bark	Raile 1982, modified	y = b0 * x^2	kg	dbh (in)		0.00883912					4	15.6				204				MI, MN, WI		converted from stump bark volume of bigtooth aspen, Populus grandidentata, using low-end density measurement
2593	ALRU	stump_30cm_bark	Raile 1982, modified	y = b0 * x^2	kg	dbh (in)		0.0166474					4	15.6				204				MI, MN, WI		converted from stump bark volume of bigtooth aspen, Populus grandidentata, using low-end density measurement
2600	PISI	stump_10cm_wood	Raile 1982, modified	y = b0 * x^2	kg	dbh (in)		0.0524454					5.1	18				34				MI, MN, WI		converted from stump wood volume of white spruce, Picea glauca, using high-end density
2601	PISI	stump_15cm_wood	Raile 1982, modified	y = b0 * x^2	kg	dbh (in)		0.0743006					5.1	18				34				MI, MN, WI		converted from stump wood volume of white spruce, Picea glauca, using high-end density
2602	PISI	stump_30cm_wood	Raile 1982, modified	y = b0 * x^2	kg	dbh (in)		0.129851					5.1	18				34				MI, MN, WI		converted from stump wood volume of white spruce, Picea glauca, using high-end density
2606	PSME	stump_10cm_wood	Raile 1982, modified	y = b0 * x^2	kg	dbh (in)		0.056924					4.3	15.4				119				MI, MN, WI		converted from stump wood volume of balsam fir, Abies balsamea, using high-end density measurement
2607	PSME	stump_15cm_wood	Raile 1982, modified	y = b0 * x^2	kg	dbh (in)		0.0808015					4.3	15.4				119				MI, MN, WI		converted from stump wood volume of balsam fir, Abies balsamea, using high-end density measurement
2608	PSME	stump_30cm_wood	Raile 1982, modified	y = b0 * x^2	kg	dbh (in)		0.141882					4.3	15.4				119				MI, MN, WI		converted from stump wood volume of balsam fir, Abies balsamea, using high-end density measurement
2612	TSHE	stump_10cm_wood	Raile 1982, modified	y = b0 * x^2	kg	dbh (in)		0.050489					4.3	15.4				119				MI, MN, WI		converted from stump wood volume of balsam fir, Abies balsamea, using high-end density measurement
2613	TSHE	stump_15cm_wood	Raile 1982, modified	y = b0 * x^2	kg	dbh (in)		0.0716673					4.3	15.4				119				MI, MN, WI		converted from stump wood volume of balsam fir, Abies balsamea, using high-end density measurement
2614	TSHE	stump_30cm_wood	Raile 1982, modified	y = b0 * x^2	kg	dbh (in)		0.125843					4.3	15.4				119				MI, MN, WI		converted from stump wood volume of balsam fir, Abies balsamea, using high-end density measurement
2618	ACMA	stump_10cm_wood	Raile 1982, modified	y = b0 * x^2	kg	dbh (in)		0.0453753					2.5	20.8				74				MI, MN, WI		converted from stump wood volume of soft maple species using high-end density measurement
2619	ACMA	stump_15cm_wood	Raile 1982, modified	y = b0 * x^2	kg	dbh (in)		0.0650658					2.5	20.8				74				MI, MN, WI		converted from stump wood volume of soft maple species using high-end density measurement
2620	ACMA	stump_30cm_wood	Raile 1982, modified	y = b0 * x^2	kg	dbh (in)		0.117106					2.5	20.8				74				MI, MN, WI		converted from stump wood volume of soft maple species using high-end density measurement
2627	ALRU	stump_10cm_wood	Raile 1982, modified	y = b0 * x^2	kg	dbh (in)		0.0526885					12.8	27.8				7				MI, MN, WI		converted from stump wood volume of cottonwood, Populus deltoides, using high-end density measurement
2628	ALRU	stump_15cm_wood	Raile 1982, modified	y = b0 * x^2	kg	dbh (in)		0.0742566					12.8	27.8				7				MI, MN, WI		converted from stump wood volume of cottonwood, Populus deltoides, using high-end density measurement
2629	ALRU	stump_30cm_wood	Raile 1982, modified	y = b0 * x^2	kg	dbh (in)		0.128118					12.8	27.8				7				MI, MN, WI		converted from stump wood volume of cottonwood, Populus deltoides, using high-end density measurement
2630	PISI	stump_10cm_bark	Raile 1982, modified	y = b0 * x^2	kg	dbh (in)		0.00870706					5.1	18				34				MI, MN, WI		converted from stump bark volume of white spruce, Picea glauca, using high-end density
2631	PISI	stump_15cm_bark	Raile 1982, modified	y = b0 * x^2	kg	dbh (in)		0.0122169					5.1	18				34				MI, MN, WI		converted from stump bark volume of white spruce, Picea glauca, using high-end density
2632	PISI	stump_30cm_bark	Raile 1982, modified	y = b0 * x^2	kg	dbh (in)		0.0208427					5.1	18				34				MI, MN, WI		converted from stump bark volume of white spruce, Picea glauca, using high-end density
2636	PSME	stump_10cm_bark	Raile 1982, modified	y = b0 * x^2	kg	dbh (in)		0.0067285					4.3	15.4				119				MI, MN, WI		converted from stump bark volume of balsam fir, Abies balsamea, using high-end density measurement
2637	PSME	stump_15cm_bark	Raile 1982, modified	y = b0 * x^2	kg	dbh (in)		0.0095803					4.3	15.4				119				MI, MN, WI		converted from stump bark volume of balsam fir, Abies balsamea, using high-end density measurement
2638	PSME	stump_30cm_bark	Raile 1982, modified	y = b0 * x^2	kg	dbh (in)		0.0169489					4.3	15.4				119				MI, MN, WI		converted from stump bark volume of balsam fir, Abies balsamea, using high-end density measurement
2642	TSHE	stump_10cm_bark	Raile 1982, modified	y = b0 * x^2	kg	dbh (in)		0.00764983					4.3	15.4				119				MI, MN, WI		converted from stump bark volume of balsam fir, Abies balsamea, using high-end density measurement
2643	TSHE	stump_15cm_bark	Raile 1982, modified	y = b0 * x^2	kg	dbh (in)		0.0108921					4.3	15.4				119				MI, MN, WI		converted from stump bark volume of balsam fir, Abies balsamea, using high-end density measurement
2644	TSHE	stump_30cm_bark	Raile 1982, modified	y = b0 * x^2	kg	dbh (in)		0.0192697					4.3	15.4				119				MI, MN, WI		converted from stump bark volume of balsam fir, Abies balsamea, using high-end density measurement
2648	ACMA	stump_10cm_bark	Raile 1982, modified	y = b0 * x^2	kg	dbh (in)		0.00853243					2.5	20.8				74				MI, MN, WI		converted from stump bark volume of soft maple species using high-end density measurement
2649	ACMA	stump_15cm_bark	Raile 1982, modified	y = b0 * x^2	kg	dbh (in)		0.0121852					2.5	20.8				74				MI, MN, WI		converted from stump bark volume of soft maple species using high-end density measurement
2650	ACMA	stump_30cm_bark	Raile 1982, modified	y = b0 * x^2	kg	dbh (in)		0.0217143					2.5	20.8				74				MI, MN, WI		converted from stump bark volume of soft maple species using high-end density measurement
2657	ALRU	stump_10cm_bark	Raile 1982, modified	y = b0 * x^2	kg	dbh (in)		0.00540156					12.8	27.8				7				MI, MN, WI		converted from stump bark volume of cottonwood, Populus deltoides, using high-end density measurement
2658	ALRU	stump_15cm_bark	Raile 1982, modified	y = b0 * x^2	kg	dbh (in)		0.00805424					12.8	27.8				7				MI, MN, WI		converted from stump bark volume of cottonwood, Populus deltoides, using high-end density measurement
2659	ALRU	stump_30cm_bark	Raile 1982, modified	y = b0 * x^2	kg	dbh (in)		0.0157847					12.8	27.8				7				MI, MN, WI		converted from stump bark volume of cottonwood, Populus deltoides, using high-end density measurement
2660.1	PISI	foliage_total	Jenkins et al. 2003	y = e^(b0 + b1 * ln(x)) * e^(b2 + b3/x)	kg	dbh (cm)		-2.7152	2.3323	-2.9584	4.4766		3	78			0.133					all USA		softwoods, from pseudodata, DBH range of species group within softwoods
2660.2	PSME	foliage_total	Jenkins et al. 2003	y = e^(b0 + b1 * ln(x)) * e^(b2 + b3/x)	kg	dbh (cm)		-2.2304	2.4435	-2.9584	4.4766		3	190			0.133					all USA		softwoods, from pseudodata, DBH range of species group within softwoods
2660.26	TSHE	foliage_total	Jenkins et al. 2003	y = e^(b0 + b1 * ln(x)) * e^(b2 + b3/x)	kg	dbh (cm)		-2.5384	2.4814	-2.9584	4.4766		3	111			0.133					all USA		softwoods, from pseudodata, DBH range of species group within softwoods
2661.1	PISI	roots_coarse	Jenkins et al. 2003	y = e^(b0 + b1 * ln(x)) * e^(b2 + b3/x)	kg	dbh (cm)		-2.7152	2.3323	-1.5619	0.6614		3	66			0.018					all USA		softwoods, from pseudodata, DBH range of species group within softwoods
2661.2	PSME	roots_coarse	Jenkins et al. 2003	y = e^(b0 + b1 * ln(x)) * e^(b2 + b3/x)	kg	dbh (cm)		-2.2304	2.4435	-1.5619	0.6614		7	135			0.018					all USA		softwoods, from pseudodata, DBH range of species group within softwoods
2661.26	TSHE	roots_coarse	Jenkins et al. 2003	y = e^(b0 + b1 * ln(x)) * e^(b2 + b3/x)	kg	dbh (cm)		-2.5384	2.4814	-1.5619	0.6614		3	51			0.018					all USA		softwoods, from pseudodata, DBH range of species group within softwoods
2665.31	ACMA	foliage_total	Jenkins et al. 2003	y = e^(b0 + b1 * ln(x)) * e^(b2 + b3/x)	kg	dbh (cm)		-1.9123	2.3651	-4.0813	5.8816		3	66			0.256					all USA		hardwoods, from pseudodata, DBH range of species group within hardwoods
2665.35	ALRU	foliage_total	Jenkins et al. 2003	y = e^(b0 + b1 * ln(x)) * e^(b2 + b3/x)	kg	dbh (cm)		-2.2094	2.3867	-4.0813	5.8816		3	51			0.256					all USA		hardwoods, from pseudodata, DBH range of species group within hardwoods
2666.31	ACMA	roots_coarse	Jenkins et al. 2003	y = e^(b0 + b1 * ln(x)) * e^(b2 + b3/x)	kg	dbh (cm)		-1.9123	2.3651	-1.6911	0.816		3	66			0.029					all USA		hardwoods, from pseudodata, DBH range of species group within hardwoods
2666.35	ALRU	roots_coarse	Jenkins et al. 2003	y = e^(b0 + b1 * ln(x)) * e^(b2 + b3/x)	kg	dbh (cm)		-2.2094	2.3867	-1.6911	0.816		3	51			0.029					all USA		hardwoods, from pseudodata, DBH range of species group within hardwoods
2669	PISI, PSME, TSHE, ACMA, ALRU	roots_coarse	Dice 1970 in Santantonio et al. 1977	log10(y) = b0 + b1 * log10(x)	kg	dbh (cm)		-1.4467	2.1641				2.3	23			0.908	10				Cedar River Watershed, Seattle, WA		DBH range from Gholz (Santantonio says 4-28cm)
2670	PISI, PSME, TSHE, ACMA, ALRU	roots_coarse	Dice 1970 in Santantonio et al. 1977	log10(y) = b0 + b1 * log10(x)	kg	dbh (cm)		-1.8899	2.5786				2.3	23			0.902	10		no		Cedar River Watershed, Seattle, WA		DBH range from Gholz et al. 1979 (Santantonio 1977 says 4-28cm)
2671	PISI, PSME, TSHE, ACMA, ALRU	roots_coarse	Santantonio et al. 1977	log10(y) = b0 + b1 * log10(x)	kg	dbh (cm)		-1.6393	2.5309				94	135			0.966	3		no		HJ Andrews Experimental Forest, OR		Predicts much higher than the Grier & Logan 1977 equation based on their data
2672	PISI	stem_wood	Ung et al. 2008	y=b0 * x^b1	kg	dbh (cm)		0.0302	2.5776				2.83	27.3			1	12	14.44			BC		New equations from the ENFOR data
2673	PISI	stem_bark	Ung et al. 2008	y=b0 * x^b1	kg	dbh (cm)		0.0066	2.4433				2.83	27.3			0.97	12	1.69			BC		New equations from the ENFOR data
2674	PISI	branch_total	Ung et al. 2008	y=b0 * x^b1	kg	dbh (cm)		0.0739	1.8342				2.83	27.3			0.81	12	25			BC		New equations from the ENFOR data
2675	PISI	foliage_total	Ung et al. 2008	y=b0 * x^b1	kg	dbh (cm)		0.0157	2.3113				2.83	27.3			0.96	12	4.84			BC		New equations from the ENFOR data
2676	PSME	stem_wood	Ung et al. 2008	y=b0 * x^b1	kg	dbh (cm)		0.0204	2.6974				4.5	50.8			0.97	25	10.89			BC coastal & interior		New equations from the ENFOR data
2677	PSME	stem_bark	Ung et al. 2008	y=b0 * x^b1	kg	dbh (cm)		0.0069	2.5462				4.5	50.8			0.97	25	40.96			BC coastal & interior		New equations from the ENFOR data
2678	PSME	branch_total	Ung et al. 2008	y=b0 * x^b1	kg	dbh (cm)		0.0404	2.1388				4.5	50.8			0.81	25	852.64			BC coastal & interior		New equations from the ENFOR data
2679	PSME	foliage_total	Ung et al. 2008	y=b0 * x^b1	kg	dbh (cm)		0.1233	1.6636				4.5	50.8			0.82	25	187.69			BC coastal & interior		New equations from the ENFOR data
2680	TSHE	stem_wood	Ung et al. 2008	y=b0 * x^b1	kg	dbh (cm)		0.0141	2.8668				3.1	42.4			0.87	48	1592.01			BC		New equations from the ENFOR data
2681	TSHE	stem_bark	Ung et al. 2008	y=b0 * x^b1	kg	dbh (cm)		0.0025	2.8062				3.1	42.4			0.95	48	14.44			BC		New equations from the ENFOR data
2682	TSHE	branch_total	Ung et al. 2008	y=b0 * x^b1	kg	dbh (cm)		0.0703	1.9547				3.1	42.4			0.71	48	268.96			BC		New equations from the ENFOR data
2683	TSHE	foliage_total	Ung et al. 2008	y=b0 * x^b1	kg	dbh (cm)		0.1676	1.4339				3.1	42.4			0.74	48	19.36			BC		New equations from the ENFOR data
2684	ALRU	stem_wood	Ung et al. 2008	y=b0 * x^b1	kg	dbh (cm)		0.046	2.4312				7.4	30.6			0.83	30	600.25			BC		New equations from the ENFOR data; Developed for ALRU and black cottonwood
2685	ALRU	stem_bark	Ung et al. 2008	y=b0 * x^b1	kg	dbh (cm)		0.0074	2.4442				7.4	30.6			0.85	30	17.64			BC		New equations from the ENFOR data; Developed for ALRU and black cottonwood
2686	ALRU	branch_total	Ung et al. 2008	y=b0 * x^b1	kg	dbh (cm)		0.0086	2.7326				7.4	30.6			0.83	30	123.21			BC		New equations from the ENFOR data; Developed for ALRU and black cottonwood
2687	ALRU	foliage_total	Ung et al. 2008	y=b0 * x^b1	kg	dbh (cm)		0.0114	2.086				7.4	30.6			0.51	30	18.49			BC		New equations from the ENFOR data; Developed for ALRU and black cottonwood
2688	PISI	stem_wood	Ung et al. 2008	y=b0 * x^b1 * z^b2	kg	dbh (cm)	ht (m)	0.0237	2.5813	0.0822			2.83	27.3	4.6	17.7	1	12	3.9			BC		New equations from the ENFOR data; same data as eqn 2670 but with height
2689	PISI	stem_bark	Ung et al. 2008	y=b0 * x^b1 * z^b2	kg	dbh (cm)	ht (m)	0.0045	1.2275	1.519			2.83	27.3	4.6	17.7	0.98	12	1.1			BC		New equations from the ENFOR data; same data as eqn 2671 but with height
2690	PISI	branch_total	Ung et al. 2008	y=b0 * x^b1 * z^b2	kg	dbh (cm)	ht (m)	0.0498	1.9671	0			2.83	27.3	4.6	17.7	0.79	12	5.2			BC		New equations from the ENFOR data; same data as eqn 2672 but with height
2691	PISI	foliage_total	Ung et al. 2008	y=b0 * x^b1 * z^b2	kg	dbh (cm)	ht (m)	0.014	3.1305	-0.907			2.83	27.3	4.6	17.7	0.97	12	1.9			BC		New equations from the ENFOR data; same data as eqn 2673 but with height
2692	PSME	stem_wood	Ung et al. 2008	y=b0 * x^b1 * z^b2	kg	dbh (cm)	ht (m)	0.0191	1.5365	1.3634			4.5	50.8	1.8	31.2	0.99	25	16			BC coastal & interior		New equations from the ENFOR data; same data as eqn 2674 but with height
2693	PSME	stem_bark	Ung et al. 2008	y=b0 * x^b1 * z^b2	kg	dbh (cm)	ht (m)	0.0083	2.4811	0			4.5	50.8	1.8	31.2	0.97	25	6.2			BC coastal & interior		New equations from the ENFOR data; same data as eqn 2675 but with height
2694	PSME	branch_total	Ung et al. 2008	y=b0 * x^b1 * z^b2	kg	dbh (cm)	ht (m)	0.0351	2.2421	0			4.5	50.8	1.8	31.2	0.9	25	21.2			BC coastal & interior		New equations from the ENFOR data; same data as eqn 2676 but with height
2695	PSME	foliage_total	Ung et al. 2008	y=b0 * x^b1 * z^b2	kg	dbh (cm)	ht (m)	0.0718	2.2935	-0.4744			4.5	50.8	1.8	31.2	0.93	25	8.3			BC coastal & interior		New equations from the ENFOR data; same data as eqn 2677 but with height
2696	TSHE	stem_wood	Ung et al. 2008	y=b0 * x^b1 * z^b2	kg	dbh (cm)	ht (m)	0.0113	1.9332	1.1125			3.1	42.4	3.5	28.3	0.96	48	3.3			BC		New equations from the ENFOR data; same data as eqn 2678 but with height
2697	TSHE	stem_bark	Ung et al. 2008	y=b0 * x^b1 * z^b2	kg	dbh (cm)	ht (m)	0.0019	2.3356	0.6371			3.1	42.4	3.5	28.3	0.96	48	17.8			BC		New equations from the ENFOR data; same data as eqn 2679 but with height
2698	TSHE	branch_total	Ung et al. 2008	y=b0 * x^b1 * z^b2	kg	dbh (cm)	ht (m)	0.0609	2.0021	0			3.1	42.4	3.5	28.3	0.72	48	3.7			BC		New equations from the ENFOR data; same data as eqn 2680 but with height
2699	TSHE	foliage_total	Ung et al. 2008	y=b0 * x^b1 * z^b2	kg	dbh (cm)	ht (m)	0.2656	2.0107	-0.7963			3.1	42.4	3.5	28.3	0.82	48	17.6			BC		New equations from the ENFOR data; same data as eqn 2681 but with height
2700	ALRU	stem_wood	Ung et al. 2008	y=b0 * x^b1 * z^b2	kg	dbh (cm)	ht (m)	0.0051	1.0697	2.2748			7.4	30.6	7.4	14.5	0.99	30	6.7			BC		New equations from the ENFOR data; same data as eqn 2682 but with height
2701	ALRU	stem_bark	Ung et al. 2008	y=b0 * x^b1 * z^b2	kg	dbh (cm)	ht (m)	0.0009	1.3061	2.0109			7.4	30.6	7.4	14.5	0.98	30	1.5			BC		New equations from the ENFOR data; same data as eqn 2683 but with height
2702	ALRU	branch_total	Ung et al. 2008	y=b0 * x^b1 * z^b2	kg	dbh (cm)	ht (m)	0.0131	2.576	0			7.4	30.6	7.4	14.5	0.84	30	10.9			BC		New equations from the ENFOR data; same data as eqn 2684 but with height
2703	ALRU	foliage_total	Ung et al. 2008	y=b0 * x^b1 * z^b2	kg	dbh (cm)	ht (m)	0.0224	1.8368	0			7.4	30.6	7.4	14.5	0.47	30	4.4			BC		New equations from the ENFOR data; same data as eqn 2685 but with height

## Sheet: Volume equations
This study's equation #	FIA equation #	Species code	Component name	Appears in (1)	Appears in (2)	Appears in (3)	Equation	Units	x	z	low_x_orig_units	high_x_orig_units	low_z	high_z	dbh_range_lo_(cm)	dbh_range_hi_(cm)	R2	n	SEE	MSE	Corrected?	Location	Tree age	Notes
1		ACMA	aboveground_wood_plus_bark	Pillsbury and Kirkley 1984	Hann 1994		y = 0.0000718042 * (x^2.22462) * (z^0.57561)	m3	dbh (cm)	ht (m)	10	90			10	90	0.944	61	1.29			CA
2		PISI	stem_wood	Browne 1962			y = (10^-2.550299 * x^1.835678 * z^1.042599)	ft3	dbh (in)	ht (ft)	2	44			5.08	111.76		492	0.095			BC coastal immature <140 years
3	13	PISI	stem_wood	Browne 1962	Brackett 1977	Hann 1994	y = (10^-2.700574 * x^1.754171 * z^1.164531)	ft3	dbh (in)	ht (ft)	4	96			10.16	243.84		736	0.125			BC coastal mature coastal mature >140 years		FIA uses this for WOR & WWA
4		PISI	stem_wood	Browne 1962			y = (10^-2.539944 * x^1.841226 * z^1.034051)	ft3	dbh (in)	ht (ft)	2	46			5.08	116.84		5094	0.099			BC interior
11		PSME	stem_wood	Browne 1962	Brackett 1977	Hann 1994	y = (10^-2.658025 * x^1.739925 * z^1.133187)	ft3	dbh (in)	ht (ft)	2	48			5.08	121.92		665	0.101			BC coastal immature <140 years
12		PSME	stem_wood	Browne 1962	Brackett 1977	Hann 1994	y = (10^-2.712153 * x^1.659012 * z^1.195715)	ft3	dbh (in)	ht (ft)	4	94			10.16	238.76		978	0.121			BC coastal mature 80+ years
13		PSME	stem_wood	Browne 1962	Brackett 1977	Hann 1994	y = (10^-2.734532 * x^1.739418 * z^1.166033)	ft3	dbh (in)	ht (ft)	2	52			5.08	132.08		3131	0.113			BC interior
14	1	PSME	stem_wood	Weyerhauser in Brackett 1977			y = 10^( - 3.215809 + 0.04948 * log10(z) * log10(x) - 0.15664 * (log10(x))^2 + 2.02132 * log10(x) + 1.63408 * log10(z) - 0.16185 * (log10(z))^2)	ft3	dbh (in)	ht (ft)														FIA uses this for WOR
15		PSME	stem_wood	Omule et al. 1987			y = exp(- 7.88448531 + 1.34686970 * log(x) + 0.12033677 * log(z) )	m3	dbh (cm)	ht (m)	0.5	5			0.5	5	0.99	108	0.0951477		yes	BC coastal very small dbh < 5cm or ht <4m
16		PSME	stem_wood	Omule et al. 1987			y = exp( - 9.896325907 + 1.83478844 * log(x) + 1.00511916 * log(z))	m3	dbh (cm)	ht (m)	5	44.8			5	44.8	0.99	2450	0.0951477		yes	BC coastal, larger
27		PSME	stem_wood	Bruce and DeMars 1974	Hann 1994		if ht <= 18 ft, form factor = 0.406098 * (z - 0.9)^2 / (z - 4.5)^2 - 0.0762998 * x * (z - 0.9)^3 / (z - 4.5)^3 + 0.00262615 * x * z * (z - 0.9)^3 / (z - 4.5)^3 ; if height > 18ft, form factor= 0.480961 + 42.46542 / z^2 - 10.99643 * (x / z^2) - 0.107809 * (x / z) - 0.00409083 * x vol = (0.005454154 * form factor * (x^2 * z))	ft3	dbh (in)	ht (ft)	0.4	32			1.016	81.28		1127	varies			OR, WA, BC
30	6	TSHE	stem_wood	Chambers and Foltz 1979	Hann 1994		y = 10^( - 2.72170 + 2.00857 * log10(x) + 1.08620 * log10(z) - 0.00568 * (x))	ft3	dbh (in)	ht (ft)	2	50			5.08	127	0.999	638	0.043			NW OR, WWA		Extended past developmental DBH range for this analysis: upped DBH bound to WOR upper bound because FIA uses it for all trees
31		TSHE	stem_wood	Browne 1962	Hann 1994		y = (10^-2.702922 * x^1.842680 * z^1.123661)	ft3	dbh (in)	ht (ft)	2	34			5.08	86.36		957	0.103			BC coastal immature <140 years
32		TSHE	stem_wood	Browne 1962	Hann 1994		y = (10^-2.663834 * x^1.790230 * z^1.124873)	ft3	dbh (in)	ht (ft)	2	74			5.08	187.96		1494	0.117			BC coastal mature 80+ years
33		TSHE	stem_wood	Browne 1962	Hann 1994		y = (10^-2.571619 * x^1.969710 * z^0.977003)	ft3	dbh (in)	ht (ft)	2	11.4			5.08	28.956		1653	0.114			BC interior
48		TSHE	stem_wood	Hoyer 1985	Hann 1994		y = 10^(-2.71907159 + 2.02477817 * log10(x) - 0.00590929 * x + 1.07716464 * log10(z) )	ft3	dbh (in)	ht (ft)	2	50			5.08	127	0.998	638	0.0427			NW OR, WWA
49		ACMA	stem_wood	Snell and Little 1983	Hann 1994		y = exp( - 8.4397 + 2.305 * log(x) )	m3	dbh (cm)		5.1	45.7			5.1	45.7	0.97	16	0.553			WWA
50		ACMA	stem_wood	Browne 1962	Hann 1994		y = (10^-2.770324 * x^1.885813 * z^1.119043)	ft3	dbh (in)	ht (ft)	2	26			5.08	66.04		197	0.106			BC coastal
52	26	ALRU	stem_wood	Browne 1962	Hann 1994		y = (10^-2.672775 * x^1.920617 * z^1.074024)	ft3	dbh (in)	ht (ft)	2	22			5.08	55.88		599	0.083			BC coastal
53		ALRU	stem_wood	Snell and Little 1983	Hann 1994		y = exp( - 8.8272 + 2.4999 * log(x) )	m3	dbh (cm)		1	25			1	25	0.98	53	0.0708			WOR, WWA
54	37	ACMA	stem_wood	Pillsbury and Kirkley 1984			y = 0.010178635 * (x^2.22462) * (z^0.57561)	ft3	dbh (in)	ht (ft)	10	90			25.4	228.6		61				CA		Included with stem wood because FIA uses it for CVTS
92		PSME	stem_wood	Walters et al. 1985	Hann 1994		dib = 0.903563 * x^0.989388 ; dibs = 0 + 0.989819 * x^1) ; vol_below_dbh = ((3.14 * dibs^2) / 175616) * (729 + 81 * (dib / dibs)^(2 / 3) + 297 * (dib / dibs)^(4 / 3) + 265 * (dib / dibs)^2) ; vol_above_dbh = 0.001168 * ((z - 4.5) / x)^0.26543 * (x^2 * (z - 4.5)) ; y = (vol_below_dbh + vol_above_dbh);	ft3	dbh (in)	ht (ft)	0.9	43.2			2.286	109.728	multiple	680	multiple			SW OR
93		ALRU	stem_wood	Curtis et al. 1968			ba = 0.005454154 * x^2 z = (z-0.5-x/24) / (z-4.5) f = 0.36510 * z^2.5 - 7.9032 * z^2.5 * x * 10^-3 + 3.2950 * z^2.5 * z * 10^-3 -... 1.9856 * z^2.5 * z * x * 10^-5 -2.9668 * z^2.5 * z^2 * 10^-6 +... 1.5092 * z^2.5 * z^0.5 * 10^-3 + 4.9395 * z^4 * x * 10^-3 -... 2.05937 * z^4 * z * 10^-3 + 1.5042 * z^33 * z * x * 10^-6 -... 1.1433 * z^33 * z^0.5 * 10^-4 + 1.8090 * z^41 * z^2 * 10^-7; cvt = 0.00545…	ft3	dbh (in)	ht (ft)	2	24			5.08	60.96
95		ACMA	stem_wood	Pillsbury and Kirkley 1984 modified with Chambers & Foltz 1979			cv4 = 0.0034214162 * (x^2.35347) * (z^0.69586 ) ; ba = 0.005454154 * x^2; y = cv4 * ((1.0330 * (1 + 1 * 1.382937 * exp(-4.015292 * (x/10)))) * (ba + 0.087266) - 0.174533) / (ba - 0.087266);	ft3	dbh (in)	ht (ft)	5	33			12.7	83.82	0.944	61	45.4			CA
